# Supplementary material for: ﻿Boreolimnus, a new leafhopper genus from northern North America, with a review of Cribrus Oman (Hemiptera, Cicadellidae, Deltocephalinae)
Source: Zookeys. 2024 Nov 7;1217:273–90. doi: 10.3897/zookeys.1217.126602 (PMC11565182; doi:10.3897/zookeys.1217.126602)
Supplement: XML Treatment for Boreolimnus [file zookeys.1217.126602-treatment1.xml]

<!DOCTYPE tp:taxon-treatment
  PUBLIC "-//TaxonX//DTD Taxonomic Treatment Publishing DTD v0 20100105//EN" "tax-treatment-NSO.dtd">
<tp:taxon-treatment xmlns:tp="http://www.plazi.org/taxpub"><tp:treatment-meta><kwd-group><label>Taxon classification</label><kwd>
                <named-content content-type="kingdom">Animalia</named-content>
              </kwd><kwd>
                <named-content content-type="order">Hemiptera</named-content>
              </kwd><kwd>
                <named-content content-type="family">Cicadellidae</named-content>
              </kwd></kwd-group><mixed-citation publication-type="journal"><person-group><name><surname>Kits</surname><given-names>Joel H.</given-names></name></person-group><article-title>﻿<italic><tp:taxon-name><tp:taxon-name-part taxon-name-part-type="genus" reg="Boreolimnus">Boreolimnus</tp:taxon-name-part></tp:taxon-name></italic>, a new leafhopper genus from northern North America, with a review of <italic><tp:taxon-name><tp:taxon-name-part taxon-name-part-type="genus" reg="Cribrus">Cribrus</tp:taxon-name-part></tp:taxon-name></italic> Oman (<tp:taxon-name><tp:taxon-name-part taxon-name-part-type="order">Hemiptera</tp:taxon-name-part></tp:taxon-name>, <tp:taxon-name><tp:taxon-name-part taxon-name-part-type="family">Cicadellidae</tp:taxon-name-part></tp:taxon-name>, <tp:taxon-name><tp:taxon-name-part taxon-name-part-type="subfamily">Deltocephalinae</tp:taxon-name-part></tp:taxon-name>)</article-title><source>Zookeys</source><day>07</day><month>11</month><year>2024</year><volume>1217</volume><fpage>273</fpage><lpage>290</lpage><pub-id pub-id-type="doi">10.3897/zookeys.1217.126602</pub-id></mixed-citation></tp:treatment-meta><tp:nomenclature><label>﻿</label><tp:taxon-name>
              <object-id xmlns:xlink="http://www.w3.org/1999/xlink" content-type="arpha" xlink:type="simple">616EBECB-ABB6-5D99-80E4-874AD800F22A</object-id>
              <tp:taxon-name-part taxon-name-part-type="genus" reg="Boreolimnus">Boreolimnus</tp:taxon-name-part>
              <object-id xmlns:xlink="http://www.w3.org/1999/xlink" content-type="zoobank" xlink:type="simple">https://zoobank.org/A2032F89-FA96-4946-87CA-77064621B4A3</object-id>
            </tp:taxon-name><tp:taxon-status xmlns:xlink="http://www.w3.org/1999/xlink" xlink:type="simple">gen. nov.</tp:taxon-status></tp:nomenclature><tp:treatment-sec sec-type="type species" id="SECID0EODAE"><title>Type species.</title><p><tp:taxon-name><tp:taxon-name-part taxon-name-part-type="genus" reg="Deltocephalus">Deltocephalus</tp:taxon-name-part> (<tp:taxon-name-part taxon-name-part-type="subgenus" reg="Laevicephalus">Laevicephalus</tp:taxon-name-part>) <tp:taxon-name-part taxon-name-part-type="species" reg="concinnus">concinnus</tp:taxon-name-part> <tp:taxon-name-part taxon-name-part-type="infraspecific-rank">var.</tp:taxon-name-part> <tp:taxon-name-part taxon-name-part-type="variety" reg="incisurus">incisurus</tp:taxon-name-part></tp:taxon-name> DeLong, 1926 (here designated)</p></tp:treatment-sec><tp:treatment-sec sec-type="etymology" id="SECID0EJEAE"><title>Etymology.</title><p>The name is derived from the Greek βορέας (north) and λίμνη (marsh), describing the habitat of the type species. The gender is masculine.</p></tp:treatment-sec><tp:treatment-sec sec-type="diagnosis" id="SECID0EOEAE"><title>Diagnosis.</title><p>Separated from other genera of <tp:taxon-name><tp:taxon-name-part taxon-name-part-type="tribe">Paralimnini</tp:taxon-name-part></tp:taxon-name> by the following combination of characters: male subgenital plates with uniseriate macrosetae, plates as long as pygofer and tapering to a narrow rounded apex; pygofer with a process on postero-ventral margin, process nearly straight; segment X about as long as wide, broadly scerotized laterally and narrowly sclerotized dorsally; connective linear and elongate with arms fused in a stem which is about as broad as long (connective loop-shaped sensu <xref ref-type="bibr" rid="B13">Emeljanov (1999)</xref>); aedeagus broad and dorsoventrally flattened with subapical ventral gonopore and one pair of pre-apical processes; frontoclypeus and pronotum with longitudinal stripes; wings macropterous, fore wing with outer anteapical cell short and closed by distal fusion of veins R2+3 and R4+5 or absent.</p></tp:treatment-sec><tp:treatment-sec sec-type="description" id="SECID0E4EAE"><title>Description.</title><p>Small leafhoppers with typical <tp:taxon-name><tp:taxon-name-part taxon-name-part-type="tribe">Paralimnini</tp:taxon-name-part></tp:taxon-name> structure. Colour generally stramineous, head and pronotum with longitudinal stripes, wing with brown infuscation around cell borders (Figs <xref ref-type="fig" rid="F2">2–5</xref>).</p><fig id="F2" position="float" orientation="portrait"><object-id xmlns:xlink="http://www.w3.org/1999/xlink" content-type="doi" xlink:type="simple">10.3897/zookeys.1217.126602.figures2-14</object-id><object-id xmlns:xlink="http://www.w3.org/1999/xlink" content-type="zenodo_dep_id" xlink:type="simple">14058966</object-id><object-id xmlns:xlink="http://www.w3.org/1999/xlink" content-type="arpha" xlink:type="simple">BC7691FD-83D0-5F6C-A88C-876DF9500CC6</object-id><label>Figures 2–14.</label><caption><p><italic><tp:taxon-name><tp:taxon-name-part taxon-name-part-type="genus" reg="Boreolimnus">Boreolimnus</tp:taxon-name-part><tp:taxon-name-part taxon-name-part-type="species" reg="incisurus">incisurus</tp:taxon-name-part></tp:taxon-name></italic><bold>2</bold> dorsal habitus <bold>3</bold> lateral habitus <bold>4</bold> abdomen ventral, female <bold>5</bold> face <bold>6</bold> male pygofer, dorsal <bold>7</bold> male pygofer, lateral <bold>8</bold> male subgenital plate, styles, connective, dorsal <bold>9</bold> aedeagus, caudal <bold>10</bold> aedeagus, lateral <bold>11</bold> female genital capsule, ventral <bold>12</bold> female sternite VII, ventral <bold>13</bold> first valvifer, lateral, with enlargement <bold>14</bold> second valvifers, lateral, with enlargement.</p></caption><graphic xmlns:xlink="http://www.w3.org/1999/xlink" xlink:href="zookeys-1217-273_article-126602__-g002.jpg" position="float" orientation="portrait" xlink:type="simple" id="oo_1169800.jpg"><uri content-type="original_file" xlink:type="simple">https://binary.pensoft.net/fig/1169800</uri></graphic></fig><p>Head with crown bluntly angled, medial length about 1.5× width between eyes (Fig. <xref ref-type="fig" rid="F2">2</xref>). Crown glabrous with fine striations on basal 2/3, distal 1/3 of crown and face shagreen. Lateral frontal sutures terminating lateral of ocelli, ocelli about 2× their own diameter from eye (Fig. <xref ref-type="fig" rid="F2">5</xref>). Mesal margin of eye notched. Anteclypeus with margins nearly straight, slightly tapered pre-apically. Lorum about 3/5 width of anteclypeus, well separated from genal margin. Antennae about as long as head width.</p><p>Pronotum slightly narrower than width of head across eyes, slightly longer than medial length of head. Fore femur with AM1 near ventral margin, row IC with a few fine setae, row AV consisting of a few, widely spaced, very short setae. Fore tibia with 1 AD and 4 PD macrosetae. Hind femur with 2+2+1 macrosetae. First hind tarsomere with two rows of plantar setae, four apical platellae between a pair of normal setae. Fore wing usually with three closed anteapical cells; outer anteapical cell short and closed by distal fusion of R2+3 and R4+5 or occasionally absent.</p><p>Male abdomen with apodemes on sternite II about twice as long as wide, apical half transparent, strongly curved dorsally. Pygofer about as long as wide, with a triangular distal lobe and a sclerotized process from posteroventral corner; with a patch of long macrosetae posterodorsally and shorter fine macrosetae scattered ventrally (Figs <xref ref-type="fig" rid="F2">6</xref>, <xref ref-type="fig" rid="F2">7</xref>). Segment X about as long as wide, heavily sclerotized laterally, the sclerotized portions narrowly connected posteriorly and separated by a V-shaped unsclerotized area medially. Valve parabolic. Subgenital plates as long as pygofer, subtriangular, with a narrowly rounded apex, bearing a single row of macrosetae (Fig. <xref ref-type="fig" rid="F2">8</xref>). Connective with arms nearly parallel, slightly bowed outwards towards anterior end and fused anteriorly, stem broadened apically, wider than arms and about as long as broad. Style apophysis with lateral lobe prominent, medial lobe with rounded teeth ventrally. Aedeagus dorsoventrally flattened with subapical ventral gonopore and one pair of pre-apical processes (Figs <xref ref-type="fig" rid="F2">9</xref>, <xref ref-type="fig" rid="F2">10</xref>).</p><p>Female pygofer with moderate length macrosetae (Fig. <xref ref-type="fig" rid="F2">11</xref>). Ovipositor not projecting beyond pygofer. Gonoplac without macrosetae. First valvula slightly concave; sculpture imbricate dorsally and strigate ventrally (Fig. <xref ref-type="fig" rid="F2">13</xref>). Second valvulae evenly tapered distally, with fine irregular dorsal teeth (Fig. <xref ref-type="fig" rid="F2">14</xref>).</p></tp:treatment-sec><tp:treatment-sec sec-type="remarks" id="SECID0ENIAE"><title>Remarks.</title><p><italic><tp:taxon-name><tp:taxon-name-part taxon-name-part-type="genus" reg="Boreolimnus">Boreolimnus</tp:taxon-name-part></tp:taxon-name></italic> runs to <italic><tp:taxon-name><tp:taxon-name-part taxon-name-part-type="genus" reg="Latalus">Latalus</tp:taxon-name-part></tp:taxon-name></italic> in the keys of both <xref ref-type="bibr" rid="B24">Oman (1949)</xref> and <xref ref-type="bibr" rid="B7">Beirne (1956)</xref>, but can be distinguished by several characters (alternative states in parentheses): outer anteapical cell reduced and closed by fusion of R2+3 and R4+5 (well developed and closed by crossvein s), connective narrow and nearly linear, with the posterior plate the widest part (connective broad and widest across the arms), aedeagus dorsoventrally flattened (aedeagus tubular, not flattened), frontoclypeus with longitudinal stripes (frontoclypeus with pale transverse markings separating darker areas). In <xref ref-type="bibr" rid="B13">Emeljanov (1999)</xref>, it keys to couplet 300/307 but does not match either alternative well. In <xref ref-type="bibr" rid="B25">Ossiannilsson (1983)</xref> it keys best to <italic><tp:taxon-name><tp:taxon-name-part taxon-name-part-type="genus" reg="Lebradea">Lebradea</tp:taxon-name-part></tp:taxon-name></italic>, from which is differs in the following characters: segment X about as long as wide (segment X about twice as long as wide), connective with arms connected posteriorly by a broad and long plate-like stem (connective with arms connected by a narrow bar-like stem posteriorly), stramineous with longitudinal stripes on frontoclypeus and pronotum and brown infuscation around wing cells (mostly bright yellow with black areas, no longitudinal stripes or infuscation on wing).</p></tp:treatment-sec><ref-list><ref id="B13"><mixed-citation xmlns:xlink="http://www.w3.org/1999/xlink" xlink:type="simple"><person-group><name name-style="western"><surname>Emeljanov</surname><given-names>AF</given-names></name></person-group> (<year>1999</year>) <article-title>A key to genera of the subfamily <tp:taxon-name><tp:taxon-name-part taxon-name-part-type="subfamily">Deltocephalinae</tp:taxon-name-part></tp:taxon-name> s.l. (<tp:taxon-name><tp:taxon-name-part taxon-name-part-type="suborder">Homoptera</tp:taxon-name-part></tp:taxon-name>, <tp:taxon-name><tp:taxon-name-part taxon-name-part-type="family">Cicadellidae</tp:taxon-name-part></tp:taxon-name>) from Kazakhstan, Middle Asia, and Mongolia with description of new genera and subgenera.</article-title><source>Entomological Review</source><volume>79</volume>: <fpage>547</fpage>–<lpage>562</lpage>.</mixed-citation></ref><ref id="B24"><mixed-citation xmlns:xlink="http://www.w3.org/1999/xlink" xlink:type="simple"><person-group><name name-style="western"><surname>Oman</surname><given-names>PW</given-names></name></person-group> (<year>1949</year>) <source>The Nearctic Leafhoppers (<tp:taxon-name><tp:taxon-name-part taxon-name-part-type="suborder">Homoptera</tp:taxon-name-part></tp:taxon-name>: <tp:taxon-name><tp:taxon-name-part taxon-name-part-type="family">Cicadellidae</tp:taxon-name-part></tp:taxon-name>): a Generic Classification and Check List.</source><publisher-name>Entomological Society of Washington</publisher-name>, <publisher-loc>Washington, DC</publisher-loc>, <size units="page">153 pp</size>.</mixed-citation></ref><ref id="B7"><mixed-citation xmlns:xlink="http://www.w3.org/1999/xlink" xlink:type="simple"><person-group><name name-style="western"><surname>Beirne</surname><given-names>BP</given-names></name></person-group> (<year>1956</year>) <article-title>Leafhoppers (<tp:taxon-name><tp:taxon-name-part taxon-name-part-type="suborder">Homoptera</tp:taxon-name-part></tp:taxon-name>: <tp:taxon-name><tp:taxon-name-part taxon-name-part-type="family">Cicadellidae</tp:taxon-name-part></tp:taxon-name>) of Canada and Alaska.</article-title><source>Memoirs of the Entomological Society of Canada</source><volume>88</volume>: <fpage>5</fpage>–<lpage>180</lpage>. <ext-link xlink:href="10.4039/entm8802fv" ext-link-type="doi" xlink:type="simple">https://doi.org/10.4039/entm8802fv</ext-link></mixed-citation></ref><ref id="B25"><mixed-citation xmlns:xlink="http://www.w3.org/1999/xlink" xlink:type="simple"><person-group><name name-style="western"><surname>Ossiannilsson</surname><given-names>F</given-names></name></person-group> (<year>1983</year>) <source>The <tp:taxon-name><tp:taxon-name-part taxon-name-part-type="suborder">Auchenorrhyncha</tp:taxon-name-part></tp:taxon-name> (<tp:taxon-name><tp:taxon-name-part taxon-name-part-type="suborder">Homoptera</tp:taxon-name-part></tp:taxon-name>) of Fennoscandia and Denmark. Part 3: the Family <tp:taxon-name><tp:taxon-name-part taxon-name-part-type="family">Cicadellidae</tp:taxon-name-part></tp:taxon-name>: <tp:taxon-name><tp:taxon-name-part taxon-name-part-type="subfamily">Deltocephalinae</tp:taxon-name-part></tp:taxon-name>, catalogue, literature, and index.</source><publisher-name>Scandinavian Science Press</publisher-name>, <publisher-loc>Copenhagen</publisher-loc>, <size units="page">979 pp</size>. <ext-link xlink:href="10.1163/9789004273320" ext-link-type="doi" xlink:type="simple">https://doi.org/10.1163/9789004273320</ext-link></mixed-citation></ref></ref-list></tp:taxon-treatment>
