# Supplementary material for: ﻿Boreolimnus, a new leafhopper genus from northern North America, with a review of Cribrus Oman (Hemiptera, Cicadellidae, Deltocephalinae)
Source: Zookeys. 2024 Nov 7;1217:273–90. doi: 10.3897/zookeys.1217.126602 (PMC11565182; doi:10.3897/zookeys.1217.126602)
Supplement: XML Treatment for Boreolimnus incisurus [file zookeys.1217.126602-treatment2.xml]

<!DOCTYPE tp:taxon-treatment
  PUBLIC "-//TaxonX//DTD Taxonomic Treatment Publishing DTD v0 20100105//EN" "tax-treatment-NSO.dtd">
<tp:taxon-treatment xmlns:tp="http://www.plazi.org/taxpub"><tp:treatment-meta><kwd-group><label>Taxon classification</label><kwd>
                <named-content content-type="kingdom">Animalia</named-content>
              </kwd><kwd>
                <named-content content-type="order">Hemiptera</named-content>
              </kwd><kwd>
                <named-content content-type="family">Cicadellidae</named-content>
              </kwd></kwd-group><mixed-citation publication-type="journal"><person-group><name><surname>Kits</surname><given-names>Joel H.</given-names></name></person-group><article-title>﻿<italic><tp:taxon-name><tp:taxon-name-part taxon-name-part-type="genus" reg="Boreolimnus">Boreolimnus</tp:taxon-name-part></tp:taxon-name></italic>, a new leafhopper genus from northern North America, with a review of <italic><tp:taxon-name><tp:taxon-name-part taxon-name-part-type="genus" reg="Cribrus">Cribrus</tp:taxon-name-part></tp:taxon-name></italic> Oman (<tp:taxon-name><tp:taxon-name-part taxon-name-part-type="order">Hemiptera</tp:taxon-name-part></tp:taxon-name>, <tp:taxon-name><tp:taxon-name-part taxon-name-part-type="family">Cicadellidae</tp:taxon-name-part></tp:taxon-name>, <tp:taxon-name><tp:taxon-name-part taxon-name-part-type="subfamily">Deltocephalinae</tp:taxon-name-part></tp:taxon-name>)</article-title><source>Zookeys</source><day>07</day><month>11</month><year>2024</year><volume>1217</volume><fpage>273</fpage><lpage>290</lpage><pub-id pub-id-type="doi">10.3897/zookeys.1217.126602</pub-id></mixed-citation></tp:treatment-meta><tp:nomenclature><label>﻿</label><tp:taxon-name>
              <object-id xmlns:xlink="http://www.w3.org/1999/xlink" content-type="arpha" xlink:type="simple">F29845A8-124C-5F68-8A8C-B1C807AEEC3A</object-id>
              <tp:taxon-name-part taxon-name-part-type="genus" reg="Boreolimnus">Boreolimnus</tp:taxon-name-part>
              <tp:taxon-name-part taxon-name-part-type="species" reg="incisurus">incisurus</tp:taxon-name-part>
            </tp:taxon-name><tp:taxon-authority>(DeLong)</tp:taxon-authority><tp:taxon-status xmlns:xlink="http://www.w3.org/1999/xlink" xlink:type="simple">comb. nov.</tp:taxon-status><xref ref-type="fig" rid="F2">Figs 2–14</xref><xref ref-type="fig" rid="F3">, 15–24</xref><tp:nomenclature-citation-list><tp:nomenclature-citation><tp:taxon-name><tp:taxon-name-part taxon-name-part-type="genus" reg="Deltocephalus">Deltocephalus</tp:taxon-name-part> (<tp:taxon-name-part taxon-name-part-type="subgenus" reg="Laevicephalus">Laevicephalus</tp:taxon-name-part>) <tp:taxon-name-part taxon-name-part-type="species" reg="concinnus">concinnus</tp:taxon-name-part> <tp:taxon-name-part taxon-name-part-type="infraspecific-rank">var.</tp:taxon-name-part> <tp:taxon-name-part taxon-name-part-type="variety" reg="incisurus">incisurus</tp:taxon-name-part></tp:taxon-name><comment>DeLong, 1926: 77</comment></tp:nomenclature-citation><tp:nomenclature-citation><tp:taxon-name>
                  <tp:taxon-name-part taxon-name-part-type="genus" reg="Laevicephalus">Laevicephalus</tp:taxon-name-part>
                  <tp:taxon-name-part taxon-name-part-type="species" reg="concinnus">concinnus</tp:taxon-name-part>
                  <tp:taxon-name-part taxon-name-part-type="infraspecific-rank">var.</tp:taxon-name-part>
                  <tp:taxon-name-part taxon-name-part-type="variety" reg="incisurus">incisurus</tp:taxon-name-part>
                </tp:taxon-name><comment>(DeLong). Comb. <xref ref-type="bibr" rid="B11">DeLong and Caldwell 1937</xref>.</comment></tp:nomenclature-citation><tp:nomenclature-citation><tp:taxon-name>
                  <tp:taxon-name-part taxon-name-part-type="genus" reg="Laevicephalus">Laevicephalus</tp:taxon-name-part>
                  <tp:taxon-name-part taxon-name-part-type="species" reg="incisurus">incisurus</tp:taxon-name-part>
                </tp:taxon-name><comment>(DeLong, 1926). Rev. stat. <xref ref-type="bibr" rid="B3">Beamer 1938</xref>.</comment></tp:nomenclature-citation><tp:nomenclature-citation><tp:taxon-name>
                  <tp:taxon-name-part taxon-name-part-type="genus" reg="Latalus"/>
                  <tp:taxon-name-part taxon-name-part-type="species" reg="hultus"/>
                </tp:taxon-name><comment>= <tp:taxon-name><tp:taxon-name-part taxon-name-part-type="genus" reg="Latalus">Latalus</tp:taxon-name-part><tp:taxon-name-part taxon-name-part-type="species" reg="hultus">hultus</tp:taxon-name-part></tp:taxon-name> Beirne, 1954: 123. Syn. <xref ref-type="bibr" rid="B28">Ross and Hamilton 1972</xref>. </comment></tp:nomenclature-citation><tp:nomenclature-citation><tp:taxon-name>
                  <tp:taxon-name-part taxon-name-part-type="genus" reg="Cribrus"/>
                  <tp:taxon-name-part taxon-name-part-type="species" reg="micmac"/>
                </tp:taxon-name><comment>= <tp:taxon-name><tp:taxon-name-part taxon-name-part-type="genus" reg="Cribrus">Cribrus</tp:taxon-name-part><tp:taxon-name-part taxon-name-part-type="species" reg="micmac">micmac</tp:taxon-name-part></tp:taxon-name> Hamilton in <xref ref-type="bibr" rid="B16">Hamilton and Langor 1987</xref>: 669. New synonym. </comment></tp:nomenclature-citation></tp:nomenclature-citation-list></tp:nomenclature><tp:treatment-sec sec-type="description" id="SECID0EJOAE"><title>Description.</title><p>Males 3.1–3.4 mm. Females 3.2–3.6 mm.</p><p>Colour mostly pale straw to light yellow, with two longitudinal stripes on crown and four longitudinal stripes on pronotum in a deeper yellow colour usually apparent. Palest specimens with dark colour restricted to basal tergites and spots at bases of leg macrosetae. Darker specimens may have light to dark brown markings medially on frontoclypeus (interrupted laterally by pale horizontal lines), in antennal pits, on anepisternum, medially on abdominal tergites, on base of sternite II and laterally on all sternites, and on pygofer. Fore wing milky white with brown infuscation around border of some cells.</p><p>Male pygofer process short, originating on postero-ventral margin and extending slightly dorsally. Process typically with two small teeth on ventral margin. Subgenital plates bearing a single row of approximately eight macrosetae laterally. Style with lateral lobe of apophysis quadrately rounded, medial lobe of apophysis sickle-shaped, with four or five widely spaced, rounded teeth ventrally. Aedeagus in lateral view dorsoventrally flattened, strongly curved anterodorsally, extending slightly dorsally of atrium. Atrium in posterior view with deep and broad dorsal excavation; shaft in posterior view broad, narrowing preapically, with a single pair of lateral processes just before apex, terminating in a round plate above gonopore.</p><p>Female sternite VII rectangular, posterior margin with slight, rounded projections medially and laterally and gently convex in between, medial projection with a small emargination surrounded by a dark area (Fig. <xref ref-type="fig" rid="F2">12</xref>). Gonoplac mostly dark. Base of first valvula in ventral view truncate (Fig. <xref ref-type="fig" rid="F2">11</xref>).</p></tp:treatment-sec><tp:treatment-sec sec-type="material" id="SECID0E1OAE"><title>Material examined.</title><p><bold><italic>Holotype</italic></bold> of <italic><tp:taxon-name><tp:taxon-name-part taxon-name-part-type="genus" reg="Deltocephalus">Deltocephalus</tp:taxon-name-part><tp:taxon-name-part taxon-name-part-type="species" reg="incisurus">incisurus</tp:taxon-name-part></tp:taxon-name></italic> DeLong. USA • ♀; Wisconsin, Ladysmith; 9 Aug. 1916; D.M. DeLong leg.; <named-content xmlns:xlink="http://www.w3.org/1999/xlink" content-type="dwc:institutional_code" xlink:title="C.A. Triplehorn Insect Collection, The Ohio State University" xlink:href="http://grbio.org/institution/ohio-state-university" xlink:type="simple">OSUC</named-content>, <named-content xmlns:xlink="http://www.w3.org/1999/xlink" content-type="dwc:institutional_code" xlink:title="C.A. Triplehorn Insect Collection, The Ohio State University" xlink:href="http://grbio.org/institution/ohio-state-university" xlink:type="simple">OSUC</named-content> 870278.</p><p><bold><italic>Holotype</italic></bold> of <italic><tp:taxon-name><tp:taxon-name-part taxon-name-part-type="genus" reg="Latalus">Latalus</tp:taxon-name-part><tp:taxon-name-part taxon-name-part-type="species" reg="hultus">hultus</tp:taxon-name-part></tp:taxon-name></italic> Beirne. Canada • ♂; Manitoba, Birch River; 13 Aug. 1930; R.H. Handford leg.; <named-content xmlns:xlink="http://www.w3.org/1999/xlink" content-type="dwc:institutional_code" xlink:title="Canadian National Collection of Insects, Arachnids, and Nematodes" xlink:href="http://grbio.org/institution/canadian-national-collection-insects-arachnids-and-nematodes" xlink:type="simple">CNC</named-content>, CNC1197446.</p><p><bold><italic>Holotype</italic></bold> of <italic><tp:taxon-name><tp:taxon-name-part taxon-name-part-type="genus" reg="Cribrus">Cribrus</tp:taxon-name-part><tp:taxon-name-part taxon-name-part-type="species" reg="micmac">micmac</tp:taxon-name-part></tp:taxon-name></italic> Hamilton. Canada • ♀; Nova Scotia, Cape Breton Highlands National Park, Paquet’s Lake; 27 Aug. 1983; M. Sharkey leg.; <named-content xmlns:xlink="http://www.w3.org/1999/xlink" content-type="dwc:institutional_code" xlink:title="Canadian National Collection of Insects, Arachnids, and Nematodes" xlink:href="http://grbio.org/institution/canadian-national-collection-insects-arachnids-and-nematodes" xlink:type="simple">CNC</named-content>, <named-content xmlns:xlink="http://www.w3.org/1999/xlink" content-type="dwc:institutional_code" xlink:title="Canadian National Collection of Insects, Arachnids, and Nematodes" xlink:href="http://grbio.org/institution/canadian-national-collection-insects-arachnids-and-nematodes" xlink:type="simple">CNC</named-content>#HEM403381.</p></tp:treatment-sec><tp:treatment-sec sec-type="material" id="SECID0EIRAE"><title>Other material.</title><p>Canada – <bold>Alberta</bold> • 1 ♂; Beaverlodge; 1 Aug. 1961; A.R. Brooks leg.; <named-content xmlns:xlink="http://www.w3.org/1999/xlink" content-type="dwc:institutional_code" xlink:title="Canadian National Collection of Insects, Arachnids, and Nematodes" xlink:href="http://grbio.org/institution/canadian-national-collection-insects-arachnids-and-nematodes" xlink:type="simple">CNC</named-content> • 1 ♀; Grande Prairie; 25 Jul. 1961; A.R. Brooks leg.; <named-content xmlns:xlink="http://www.w3.org/1999/xlink" content-type="dwc:institutional_code" xlink:title="Canadian National Collection of Insects, Arachnids, and Nematodes" xlink:href="http://grbio.org/institution/canadian-national-collection-insects-arachnids-and-nematodes" xlink:type="simple">CNC</named-content> • 1 ♂; High Prairie; 16 Jul. 1961; A.R. Brooks leg.; <named-content xmlns:xlink="http://www.w3.org/1999/xlink" content-type="dwc:institutional_code" xlink:title="Canadian National Collection of Insects, Arachnids, and Nematodes" xlink:href="http://grbio.org/institution/canadian-national-collection-insects-arachnids-and-nematodes" xlink:type="simple">CNC</named-content> • 20 ♂, 12 ♀, 1 (no abdomen); same collection data as previous; 17 Jul. 1961; <named-content xmlns:xlink="http://www.w3.org/1999/xlink" content-type="dwc:institutional_code" xlink:title="Canadian National Collection of Insects, Arachnids, and Nematodes" xlink:href="http://grbio.org/institution/canadian-national-collection-insects-arachnids-and-nematodes" xlink:type="simple">CNC</named-content> • 18 ♂, 16 ♀, 2 (intersex); same collection data as previous; 22 Jul. 1961; <named-content xmlns:xlink="http://www.w3.org/1999/xlink" content-type="dwc:institutional_code" xlink:title="Canadian National Collection of Insects, Arachnids, and Nematodes" xlink:href="http://grbio.org/institution/canadian-national-collection-insects-arachnids-and-nematodes" xlink:type="simple">CNC</named-content> • 1 ♂; same collection data as previous; 25 Jul. 1961; <named-content xmlns:xlink="http://www.w3.org/1999/xlink" content-type="dwc:institutional_code" xlink:title="Canadian National Collection of Insects, Arachnids, and Nematodes" xlink:href="http://grbio.org/institution/canadian-national-collection-insects-arachnids-and-nematodes" xlink:type="simple">CNC</named-content> • 1 ♀; same collection data as previous; 26 Jul. 1961; <named-content xmlns:xlink="http://www.w3.org/1999/xlink" content-type="dwc:institutional_code" xlink:title="Canadian National Collection of Insects, Arachnids, and Nematodes" xlink:href="http://grbio.org/institution/canadian-national-collection-insects-arachnids-and-nematodes" xlink:type="simple">CNC</named-content> • 3 ♂, 1 ♀; Peace River; 12 Jul. 1961; A.R. Brooks leg.; <named-content xmlns:xlink="http://www.w3.org/1999/xlink" content-type="dwc:institutional_code" xlink:title="Canadian National Collection of Insects, Arachnids, and Nematodes" xlink:href="http://grbio.org/institution/canadian-national-collection-insects-arachnids-and-nematodes" xlink:type="simple">CNC</named-content> • 1 ♂, 7 ♀, 1 (intersex); Valleyview; 10 Aug. 1961; A.R. Brooks leg; <named-content xmlns:xlink="http://www.w3.org/1999/xlink" content-type="dwc:institutional_code" xlink:title="Canadian National Collection of Insects, Arachnids, and Nematodes" xlink:href="http://grbio.org/institution/canadian-national-collection-insects-arachnids-and-nematodes" xlink:type="simple">CNC</named-content>. – <bold>New Brunswick</bold> • 1; Kouchibouguac National Park; 16 Aug. 1977; S.J. Miller leg.; <named-content xmlns:xlink="http://www.w3.org/1999/xlink" content-type="dwc:institutional_code" xlink:title="Canadian National Collection of Insects, Arachnids, and Nematodes" xlink:href="http://grbio.org/institution/canadian-national-collection-insects-arachnids-and-nematodes" xlink:type="simple">CNC</named-content>. – <bold>Ontario</bold> • 1 ♀; 10 mi E Nipigon; 12 Aug. 1975; K.G.A. Hamilton leg.; <named-content xmlns:xlink="http://www.w3.org/1999/xlink" content-type="dwc:institutional_code" xlink:title="Canadian National Collection of Insects, Arachnids, and Nematodes" xlink:href="http://grbio.org/institution/canadian-national-collection-insects-arachnids-and-nematodes" xlink:type="simple">CNC</named-content> • 1 ♀; 4 mi S Beardmore; 12 Aug. 1975; K.G.A. Hamilton leg.; from <italic><tp:taxon-name><tp:taxon-name-part taxon-name-part-type="genus" reg="Calamagrostis">Calamagrostis</tp:taxon-name-part><tp:taxon-name-part taxon-name-part-type="species" reg="canadensis">canadensis</tp:taxon-name-part></tp:taxon-name></italic>; <named-content xmlns:xlink="http://www.w3.org/1999/xlink" content-type="dwc:institutional_code" xlink:title="Canadian National Collection of Insects, Arachnids, and Nematodes" xlink:href="http://grbio.org/institution/canadian-national-collection-insects-arachnids-and-nematodes" xlink:type="simple">CNC</named-content> • 28 (unmounted specimens in a capsule); Sault Sainte Marie; 10 Aug. 1975; K.G.A. Hamilton leg.; from <italic><tp:taxon-name><tp:taxon-name-part taxon-name-part-type="genus" reg="Carex">Carex</tp:taxon-name-part></tp:taxon-name></italic> sp.; <named-content xmlns:xlink="http://www.w3.org/1999/xlink" content-type="dwc:institutional_code" xlink:title="Canadian National Collection of Insects, Arachnids, and Nematodes" xlink:href="http://grbio.org/institution/canadian-national-collection-insects-arachnids-and-nematodes" xlink:type="simple">CNC</named-content>. – <bold>Saskatchewan</bold> • 4 ♀; Candle Lake; 19 Aug. 1959; A. &amp; J. Brooks leg.; <named-content xmlns:xlink="http://www.w3.org/1999/xlink" content-type="dwc:institutional_code" xlink:title="Canadian National Collection of Insects, Arachnids, and Nematodes" xlink:href="http://grbio.org/institution/canadian-national-collection-insects-arachnids-and-nematodes" xlink:type="simple">CNC</named-content>. – <bold>Manitoba</bold> • 1 ♀; The Pas; 30 Aug. 1959; A. &amp; J. Brooks leg.; <named-content xmlns:xlink="http://www.w3.org/1999/xlink" content-type="dwc:institutional_code" xlink:title="Canadian National Collection of Insects, Arachnids, and Nematodes" xlink:href="http://grbio.org/institution/canadian-national-collection-insects-arachnids-and-nematodes" xlink:type="simple">CNC</named-content>.</p></tp:treatment-sec><tp:treatment-sec sec-type="remarks" id="SECID0EGUAE"><title>Remarks.</title><p>The holotype of <italic><tp:taxon-name><tp:taxon-name-part taxon-name-part-type="genus" reg="Deltocephalus">Deltocephalus</tp:taxon-name-part><tp:taxon-name-part taxon-name-part-type="species" reg="incisurus">incisurus</tp:taxon-name-part></tp:taxon-name></italic> (Figs <xref ref-type="fig" rid="F3">15–18</xref>) was not previously labelled as such in the <named-content xmlns:xlink="http://www.w3.org/1999/xlink" content-type="dwc:institutional_code" xlink:title="C.A. Triplehorn Insect Collection, The Ohio State University" xlink:href="http://grbio.org/institution/ohio-state-university" xlink:type="simple">OSUC</named-content> collection. The red “paratype” label and blue “incisurus” label were both probably added by later workers. However, it seems clear this is the holotype, as it matches the locality data, description, and illustrations in <xref ref-type="bibr" rid="B9">DeLong (1926)</xref>. This specimen is also presumably one of the two syntypes of <italic><tp:taxon-name><tp:taxon-name-part taxon-name-part-type="genus" reg="Deltocephalus">Deltocephalus</tp:taxon-name-part><tp:taxon-name-part taxon-name-part-type="species" reg="concinnus">concinnus</tp:taxon-name-part></tp:taxon-name></italic> Sanders &amp; DeLong, based on the labels which match the data in the original description and the fact that no other potential syntypes could be located in DeLong’s collection (L. Musetti pers. comm. 2022). As I am designating the other syntype as lectotype of <italic><tp:taxon-name><tp:taxon-name-part taxon-name-part-type="genus" reg="Deltocephalus">D.</tp:taxon-name-part><tp:taxon-name-part taxon-name-part-type="species" reg="concinnus">concinnus</tp:taxon-name-part></tp:taxon-name></italic> (see below), this specimen becomes a paralectotype of the latter species.</p><fig id="F3" position="float" orientation="portrait"><object-id xmlns:xlink="http://www.w3.org/1999/xlink" content-type="doi" xlink:type="simple">10.3897/zookeys.1217.126602.figures15-24</object-id><object-id xmlns:xlink="http://www.w3.org/1999/xlink" content-type="zenodo_dep_id" xlink:type="simple">14058968</object-id><object-id xmlns:xlink="http://www.w3.org/1999/xlink" content-type="arpha" xlink:type="simple">D6F81F49-4D04-5231-9AF9-959E8F8F6B99</object-id><label>Figures 15–24.</label><caption><p><italic><tp:taxon-name><tp:taxon-name-part taxon-name-part-type="genus" reg="Boreolimnus">Boreolimnus</tp:taxon-name-part><tp:taxon-name-part taxon-name-part-type="species" reg="incisurus">incisurus</tp:taxon-name-part></tp:taxon-name></italic> and synonyms, primary types <bold>15–18</bold><tp:taxon-name><tp:taxon-name-part taxon-name-part-type="genus" reg="Deltocephalus">Deltocephalus</tp:taxon-name-part><tp:taxon-name-part taxon-name-part-type="species" reg="concinnus">concinnus</tp:taxon-name-part><tp:taxon-name-part taxon-name-part-type="infraspecific-rank">var.</tp:taxon-name-part><tp:taxon-name-part taxon-name-part-type="variety" reg="incisurus">incisurus</tp:taxon-name-part></tp:taxon-name> DeLong, holotype <bold>15</bold> dorsal habitus <bold>16</bold> lateral habitus <bold>17</bold> abdomen, ventral <bold>18</bold> labels <bold>19–21</bold><italic><tp:taxon-name><tp:taxon-name-part taxon-name-part-type="genus" reg="Latalus">Latalus</tp:taxon-name-part><tp:taxon-name-part taxon-name-part-type="species" reg="hultus">hultus</tp:taxon-name-part></tp:taxon-name></italic> Beirne, holotype <bold>19</bold> lateral habitus <bold>20</bold> labels <bold>21</bold> dorsal habitus <bold>22–24</bold><italic><tp:taxon-name><tp:taxon-name-part taxon-name-part-type="genus" reg="Cribrus">Cribrus</tp:taxon-name-part><tp:taxon-name-part taxon-name-part-type="species" reg="micmac">micmac</tp:taxon-name-part></tp:taxon-name></italic> Hamilton, holotype <bold>22</bold> lateral habitus <bold>23</bold> labels <bold>24</bold> dorsal habitus.</p></caption><graphic xmlns:xlink="http://www.w3.org/1999/xlink" xlink:href="zookeys-1217-273_article-126602__-g003.jpg" position="float" orientation="portrait" xlink:type="simple" id="oo_1169801.jpg"><uri content-type="original_file" xlink:type="simple">https://binary.pensoft.net/fig/1169801</uri></graphic></fig><p>The holotype of <italic><tp:taxon-name><tp:taxon-name-part taxon-name-part-type="genus" reg="Latalus">Latalus</tp:taxon-name-part><tp:taxon-name-part taxon-name-part-type="species" reg="hultus">hultus</tp:taxon-name-part></tp:taxon-name></italic> (Figs <xref ref-type="fig" rid="F3">19–21</xref>) has been dissected, and matches other males of this species. The original description (<xref ref-type="bibr" rid="B5">Beirne 1954a</xref>) did not include collection details for the holotype; these were provided in an erratum (<xref ref-type="bibr" rid="B6">Beirne 1954b</xref>). The latter also mentions a paratype which could not be located in the <named-content xmlns:xlink="http://www.w3.org/1999/xlink" content-type="dwc:institutional_code" xlink:title="Canadian National Collection of Insects, Arachnids, and Nematodes" xlink:href="http://grbio.org/institution/canadian-national-collection-insects-arachnids-and-nematodes" xlink:type="simple">CNC</named-content>; its whereabouts are unknown.</p><p>The holotype of <italic><tp:taxon-name><tp:taxon-name-part taxon-name-part-type="genus" reg="Cribrus">Cribrus</tp:taxon-name-part><tp:taxon-name-part taxon-name-part-type="species" reg="micmac">micmac</tp:taxon-name-part></tp:taxon-name></italic> (Figs <xref ref-type="fig" rid="F3">22–24</xref>) has the fore wings reaching about the middle of the genital segment. The hind wing length is difficult to determine precisely as the wings are greasy and stuck together, but they appear to be about as long as the fore wings. In all other examined females, both wings exceed the apex of the genital segment although there is some variation in how far they exceed the apex. The holotype appears to have been parasitized, with a dark mass resembling a dryinid larval sac projecting between the first and second thoracic segments; this could have caused abnormal development of the wings. The seventh sternite also has a shallower medial emargination compared to other females, but again this may represent abnormal development due to parasitization. Otherwise, the holotype matches other examined females in structure and colour, and the small <abbrev xmlns:xlink="http://www.w3.org/1999/xlink" xlink:title="cytochrome oxidase I" id="ABBRID0EJ1AE" xlink:type="simple">COI</abbrev> fragment available for the specimen (GenBank accession <ext-link xmlns:xlink="http://www.w3.org/1999/xlink" xlink:href="PP719690" ext-link-type="gen" xlink:type="simple">PP719690</ext-link>, 137 bp) is 100% identical to the sequence from <italic><tp:taxon-name><tp:taxon-name-part taxon-name-part-type="genus" reg="Boreolimnus">B.</tp:taxon-name-part><tp:taxon-name-part taxon-name-part-type="species" reg="incisurus">incisurus</tp:taxon-name-part></tp:taxon-name></italic> included in the phylogenetic analysis.</p><p>Females of this species can be separated from <italic><tp:taxon-name><tp:taxon-name-part taxon-name-part-type="genus" reg="Cribrus">Cribrus</tp:taxon-name-part></tp:taxon-name></italic> and other Nearctic <tp:taxon-name><tp:taxon-name-part taxon-name-part-type="tribe">Paralimnini</tp:taxon-name-part></tp:taxon-name> with longitudinal stripes on the head and pronotum based on the distinctly infuscated cell borders of the fore wing, reduction of the outer anteapical cell, sternite VII with slightly projecting posterior corners and a small darkened emargination medially, and dark gonoplacs.</p></tp:treatment-sec><tp:treatment-sec sec-type="distribution" id="SECID0EL2AE"><title>Distribution.</title><p>Recorded from Alberta to Nova Scotia, south to Wisconsin (Fig. <xref ref-type="fig" rid="F4">25</xref>). Locations largely fall within the southern boreal forest or transition zones.</p><fig id="F4" position="float" orientation="portrait"><object-id xmlns:xlink="http://www.w3.org/1999/xlink" content-type="doi" xlink:type="simple">10.3897/zookeys.1217.126602.figure25</object-id><object-id xmlns:xlink="http://www.w3.org/1999/xlink" content-type="zenodo_dep_id" xlink:type="simple">14058970</object-id><object-id xmlns:xlink="http://www.w3.org/1999/xlink" content-type="arpha" xlink:type="simple">7CB35C34-2DCE-5215-870F-D297B86BBAA4</object-id><label>Figure 25.</label><caption><p>Map of localities for <italic><tp:taxon-name><tp:taxon-name-part taxon-name-part-type="genus" reg="Boreolimnus">Boreolimnus</tp:taxon-name-part><tp:taxon-name-part taxon-name-part-type="species" reg="incisurus">incisurus</tp:taxon-name-part></tp:taxon-name></italic> (black dots) and <italic><tp:taxon-name><tp:taxon-name-part taxon-name-part-type="genus" reg="Cribrus">Cribrus</tp:taxon-name-part><tp:taxon-name-part taxon-name-part-type="species" reg="concinnus">concinnus</tp:taxon-name-part></tp:taxon-name></italic> (white dots). The half-filled dot is Ladysmith, Wisconsin, type locality for both species and the only known co-occurrence.</p></caption><graphic xmlns:xlink="http://www.w3.org/1999/xlink" xlink:href="zookeys-1217-273_article-126602__-g004.jpg" position="float" orientation="portrait" xlink:type="simple" id="oo_1169802.jpg"><uri content-type="original_file" xlink:type="simple">https://binary.pensoft.net/fig/1169802</uri></graphic></fig></tp:treatment-sec><tp:treatment-sec sec-type="host" id="SECID0EY3AE"><title>Host plants.</title><p>Associated with graminoids in northern wetlands, although the specific host is unclear. The type specimen was collected from “grasses on the margin of a tamarack bog” (<xref ref-type="bibr" rid="B9">DeLong 1926</xref>). Beamer’s collection from Cowan, MB was probably collected from grasses along the margin of a lake (based on Beamer’s collection notes for this locality, as quoted by <xref ref-type="bibr" rid="B30">Whitcomb and Hicks 1988</xref>: 323). One specimen from near Beardmore, ON was collected from <italic><tp:taxon-name><tp:taxon-name-part taxon-name-part-type="genus" reg="Calamagrostis">Calamagrostis</tp:taxon-name-part><tp:taxon-name-part taxon-name-part-type="species" reg="canadensis">canadensis</tp:taxon-name-part></tp:taxon-name></italic>, while a large series from Sault Ste. Marie, ON was collected from <italic><tp:taxon-name><tp:taxon-name-part taxon-name-part-type="genus" reg="Carex">Carex</tp:taxon-name-part></tp:taxon-name></italic> sp. All three Ontario localities were wetlands with <italic><tp:taxon-name><tp:taxon-name-part taxon-name-part-type="genus" reg="Calamagrostis">Calamagrostis</tp:taxon-name-part><tp:taxon-name-part taxon-name-part-type="species" reg="canadensis">canadensis</tp:taxon-name-part></tp:taxon-name></italic> as a dominant species (K.G.A. Hamilton field notes, unpublished) and this common wetland grass is a potential candidate for the host plant, but further fieldwork is needed.</p></tp:treatment-sec><tp:treatment-sec><!--Section generated to contain objects referenced in tp:taxon-treatment.--><fig id="F2" position="float" orientation="portrait"><object-id xmlns:xlink="http://www.w3.org/1999/xlink" content-type="doi" xlink:type="simple">10.3897/zookeys.1217.126602.figures2-14</object-id><object-id xmlns:xlink="http://www.w3.org/1999/xlink" content-type="zenodo_dep_id" xlink:type="simple">14058966</object-id><object-id xmlns:xlink="http://www.w3.org/1999/xlink" content-type="arpha" xlink:type="simple">BC7691FD-83D0-5F6C-A88C-876DF9500CC6</object-id><label>Figures 2–14.</label><caption><p><italic><tp:taxon-name><tp:taxon-name-part taxon-name-part-type="genus" reg="Boreolimnus">Boreolimnus</tp:taxon-name-part><tp:taxon-name-part taxon-name-part-type="species" reg="incisurus">incisurus</tp:taxon-name-part></tp:taxon-name></italic><bold>2</bold> dorsal habitus <bold>3</bold> lateral habitus <bold>4</bold> abdomen ventral, female <bold>5</bold> face <bold>6</bold> male pygofer, dorsal <bold>7</bold> male pygofer, lateral <bold>8</bold> male subgenital plate, styles, connective, dorsal <bold>9</bold> aedeagus, caudal <bold>10</bold> aedeagus, lateral <bold>11</bold> female genital capsule, ventral <bold>12</bold> female sternite VII, ventral <bold>13</bold> first valvifer, lateral, with enlargement <bold>14</bold> second valvifers, lateral, with enlargement.</p></caption><graphic xmlns:xlink="http://www.w3.org/1999/xlink" xlink:href="zookeys-1217-273_article-126602__-g002.jpg" position="float" orientation="portrait" xlink:type="simple" id="oo_1169800.jpg"><uri content-type="original_file" xlink:type="simple">https://binary.pensoft.net/fig/1169800</uri></graphic></fig></tp:treatment-sec><ref-list><ref id="B11"><mixed-citation xmlns:xlink="http://www.w3.org/1999/xlink" xlink:type="simple"><person-group><name name-style="western"><surname>DeLong</surname><given-names>DM</given-names></name><name name-style="western"><surname>Caldwell</surname><given-names>JS</given-names></name></person-group> (<year>1937</year>) <source>Check List of the <tp:taxon-name><tp:taxon-name-part taxon-name-part-type="family">Cicadellidae</tp:taxon-name-part></tp:taxon-name> (<tp:taxon-name><tp:taxon-name-part taxon-name-part-type="suborder">Homoptera</tp:taxon-name-part></tp:taxon-name>) of America, North of Mexico.</source><publisher-name>The Ohio State University</publisher-name>, <publisher-loc>Columbus</publisher-loc>, <size units="page">93 pp</size>.</mixed-citation></ref><ref id="B3"><mixed-citation xmlns:xlink="http://www.w3.org/1999/xlink" xlink:type="simple"><person-group><name name-style="western"><surname>Beamer</surname><given-names>RH</given-names></name></person-group> (<year>1938</year>) <article-title>Miscellaneous leafhoppers with descriptions of five new species (<tp:taxon-name><tp:taxon-name-part taxon-name-part-type="suborder">Homoptera</tp:taxon-name-part></tp:taxon-name>, <tp:taxon-name><tp:taxon-name-part taxon-name-part-type="family">Cicadellidae</tp:taxon-name-part></tp:taxon-name>).</article-title><source>The Canadian Entomologist</source><volume>70</volume>: <fpage>224</fpage>–<lpage>230</lpage>. <ext-link xlink:href="10.4039/Ent70224-11" ext-link-type="doi" xlink:type="simple">https://doi.org/10.4039/Ent70224-11</ext-link></mixed-citation></ref><ref id="B28"><mixed-citation xmlns:xlink="http://www.w3.org/1999/xlink" xlink:type="simple"><person-group><name name-style="western"><surname>Ross</surname><given-names>HH</given-names></name><name name-style="western"><surname>Hamilton</surname><given-names>KGA</given-names></name></person-group> (<year>1972</year>) <article-title>A review of the North American leafhopper genus <italic><tp:taxon-name><tp:taxon-name-part taxon-name-part-type="genus">Laevicephalus</tp:taxon-name-part></tp:taxon-name></italic> (<tp:taxon-name><tp:taxon-name-part taxon-name-part-type="order">Hemiptera</tp:taxon-name-part></tp:taxon-name>: <tp:taxon-name><tp:taxon-name-part taxon-name-part-type="family">Cicadellidae</tp:taxon-name-part></tp:taxon-name>).</article-title><source>Annals of the Entomological Society of America</source><volume>65</volume>: <fpage>929</fpage>–<lpage>942</lpage>. <ext-link xlink:href="10.1093/aesa/65.4.929" ext-link-type="doi" xlink:type="simple">https://doi.org/10.1093/aesa/65.4.929</ext-link></mixed-citation></ref><ref id="B16"><mixed-citation xmlns:xlink="http://www.w3.org/1999/xlink" xlink:type="simple"><person-group><name name-style="western"><surname>Hamilton</surname><given-names>KGA</given-names></name><name name-style="western"><surname>Langor</surname><given-names>DW</given-names></name></person-group> (<year>1987</year>) <article-title>Leafhopper fauna of Newfoundland and Cape Breton Islands (<tp:taxon-name><tp:taxon-name-part taxon-name-part-type="order">Rhynchota</tp:taxon-name-part></tp:taxon-name>: <tp:taxon-name><tp:taxon-name-part taxon-name-part-type="suborder">Homoptera</tp:taxon-name-part></tp:taxon-name>: <tp:taxon-name><tp:taxon-name-part taxon-name-part-type="family">Cicadellidae</tp:taxon-name-part></tp:taxon-name>).</article-title><source>The Canadian Entomologist</source><volume>119</volume>: <fpage>663</fpage>–<lpage>95</lpage>. <ext-link xlink:href="10.4039/Ent119663-7" ext-link-type="doi" xlink:type="simple">https://doi.org/10.4039/Ent119663-7</ext-link></mixed-citation></ref><ref id="B9"><mixed-citation xmlns:xlink="http://www.w3.org/1999/xlink" xlink:type="simple"><person-group><name name-style="western"><surname>DeLong</surname><given-names>DM</given-names></name></person-group> (<year>1926</year>) A monographic study of the North American species of the genus <italic><tp:taxon-name><tp:taxon-name-part taxon-name-part-type="genus">Deltocephalus</tp:taxon-name-part></tp:taxon-name></italic>. The Ohio State University Studies 2(13), Contributions in Zoology and Entomology 3: 1–129.</mixed-citation></ref><ref id="B5"><mixed-citation xmlns:xlink="http://www.w3.org/1999/xlink" xlink:type="simple"><person-group><name name-style="western"><surname>Beirne</surname><given-names>BP</given-names></name></person-group> (<year>1954a</year>) <article-title>Canadian species of <italic><tp:taxon-name><tp:taxon-name-part taxon-name-part-type="genus">Latalus</tp:taxon-name-part></tp:taxon-name></italic> (<tp:taxon-name><tp:taxon-name-part taxon-name-part-type="suborder">Homoptera</tp:taxon-name-part></tp:taxon-name>: <tp:taxon-name><tp:taxon-name-part taxon-name-part-type="family">Cicadellidae</tp:taxon-name-part></tp:taxon-name>).</article-title><source>The Canadian Entomologist</source><volume>86</volume>: <fpage>123</fpage>–<lpage>127</lpage>. <ext-link xlink:href="10.4039/Ent86123-3" ext-link-type="doi" xlink:type="simple">https://doi.org/10.4039/Ent86123-3</ext-link></mixed-citation></ref><ref id="B6"><mixed-citation xmlns:xlink="http://www.w3.org/1999/xlink" xlink:type="simple"><person-group><name name-style="western"><surname>Beirne</surname><given-names>BP</given-names></name></person-group> (<year>1954b</year>) Errata. The Canadian Entomologist 86: 192. <ext-link xlink:href="10.4039/Ent86192-4" ext-link-type="doi" xlink:type="simple">https://doi.org/10.4039/Ent86192-4</ext-link></mixed-citation></ref><ref id="B30"><mixed-citation xmlns:xlink="http://www.w3.org/1999/xlink" xlink:type="simple"><person-group><name name-style="western"><surname>Whitcomb</surname><given-names>RF</given-names></name><name name-style="western"><surname>Hicks</surname><given-names>AL</given-names></name></person-group> (<year>1988</year>) <article-title>Genus <tp:taxon-name><tp:taxon-name-part taxon-name-part-type="genus">Flexamia</tp:taxon-name-part></tp:taxon-name>: new species, phylogeny, and ecology.</article-title><source>Great Basin Naturalist Memoirs</source><volume>12</volume>: <fpage>224</fpage>–<lpage>323</lpage>. <ext-link xlink:href="10.5962/bhl.part.10987" ext-link-type="doi" xlink:type="simple">https://doi.org/10.5962/bhl.part.10987</ext-link></mixed-citation></ref></ref-list></tp:taxon-treatment>
