# Supplementary material for: ﻿Boreolimnus, a new leafhopper genus from northern North America, with a review of Cribrus Oman (Hemiptera, Cicadellidae, Deltocephalinae)
Source: Zookeys. 2024 Nov 7;1217:273–90. doi: 10.3897/zookeys.1217.126602 (PMC11565182; doi:10.3897/zookeys.1217.126602)
Supplement: XML Treatment for Cribrus [file zookeys.1217.126602-treatment3.xml]

<!DOCTYPE tp:taxon-treatment
  PUBLIC "-//TaxonX//DTD Taxonomic Treatment Publishing DTD v0 20100105//EN" "tax-treatment-NSO.dtd">
<tp:taxon-treatment xmlns:tp="http://www.plazi.org/taxpub"><tp:treatment-meta><kwd-group><label>Taxon classification</label><kwd>
                <named-content content-type="kingdom">Animalia</named-content>
              </kwd><kwd>
                <named-content content-type="order">Hemiptera</named-content>
              </kwd><kwd>
                <named-content content-type="family">Cicadellidae</named-content>
              </kwd></kwd-group><mixed-citation publication-type="journal"><person-group><name><surname>Kits</surname><given-names>Joel H.</given-names></name></person-group><article-title>﻿<italic><tp:taxon-name><tp:taxon-name-part taxon-name-part-type="genus" reg="Boreolimnus">Boreolimnus</tp:taxon-name-part></tp:taxon-name></italic>, a new leafhopper genus from northern North America, with a review of <italic><tp:taxon-name><tp:taxon-name-part taxon-name-part-type="genus" reg="Cribrus">Cribrus</tp:taxon-name-part></tp:taxon-name></italic> Oman (<tp:taxon-name><tp:taxon-name-part taxon-name-part-type="order">Hemiptera</tp:taxon-name-part></tp:taxon-name>, <tp:taxon-name><tp:taxon-name-part taxon-name-part-type="family">Cicadellidae</tp:taxon-name-part></tp:taxon-name>, <tp:taxon-name><tp:taxon-name-part taxon-name-part-type="subfamily">Deltocephalinae</tp:taxon-name-part></tp:taxon-name>)</article-title><source>Zookeys</source><day>07</day><month>11</month><year>2024</year><volume>1217</volume><fpage>273</fpage><lpage>290</lpage><pub-id pub-id-type="doi">10.3897/zookeys.1217.126602</pub-id></mixed-citation></tp:treatment-meta><tp:nomenclature><label>﻿</label><tp:taxon-name>
              <object-id xmlns:xlink="http://www.w3.org/1999/xlink" content-type="arpha" xlink:type="simple">84ECCCF3-5A0F-5166-B8A2-4B7751726302</object-id>
              <tp:taxon-name-part taxon-name-part-type="genus" reg="Cribrus">Cribrus</tp:taxon-name-part>
            </tp:taxon-name><tp:taxon-authority>Oman, 1949</tp:taxon-authority></tp:nomenclature><tp:treatment-sec sec-type="type species" id="SECID0ED6AE"><title>Type species.</title><p><italic><tp:taxon-name><tp:taxon-name-part taxon-name-part-type="genus" reg="Laevicephalus">Laevicephalus</tp:taxon-name-part><tp:taxon-name-part taxon-name-part-type="species" reg="shingwauki">shingwauki</tp:taxon-name-part></tp:taxon-name></italic> Beamer &amp; Tuthill, 1934, by original designation (<xref ref-type="bibr" rid="B24">Oman 1949</xref>: 166).</p></tp:treatment-sec><tp:treatment-sec sec-type="diagnosis" id="SECID0EY6AE"><title>Diagnosis.</title><p>Separated from other genera of <tp:taxon-name><tp:taxon-name-part taxon-name-part-type="tribe">Paralimnini</tp:taxon-name-part></tp:taxon-name> by the following combination of characters: male subgenital plates with uniseriate macrosetae, plates truncate and shorter than pygofer; pygofer without processes; pygofer with a prominent pair of dorsal spots; connective linear with posterior stem about as long as wide (connective loop-shaped sensu <xref ref-type="bibr" rid="B13">Emeljanov (1999)</xref>); aedeagus with swollen atrium, short shaft with apical gonopore and one pair of apical processes; frontoclypeus and pronotum with longitudinal stripes; wings usually brachypterous, fore wing with three closed anteapical cells.</p></tp:treatment-sec><tp:treatment-sec sec-type="description" id="SECID0EIAAG"><title>Description.</title><p>Small leafhoppers with typical <tp:taxon-name><tp:taxon-name-part taxon-name-part-type="tribe">Paralimnini</tp:taxon-name-part></tp:taxon-name> structure. Colour generally stramineous, head and pronotum with longitudinal stripes, wing with indistinct brown infuscation around cell borders (Figs <xref ref-type="fig" rid="F5">26–31</xref>).</p><p>Head with crown bluntly angled, medial length about equal to width between eyes (Figs <xref ref-type="fig" rid="F5">26</xref>, <xref ref-type="fig" rid="F5">27</xref>). Crown glabrous at base, margin and face shagreen. Lateral frontal sutures terminating just ventral of ocelli, ocelli about their own diameter distant from eye (Fig. <xref ref-type="fig" rid="F5">30</xref>). Mesal margin of eye notched. Anteclypeus with margins slightly convex, distal third distinctly tapered. Lorum about half width of anteclypeus, well separated from genal margin. Antennae about as long as head width.</p><fig id="F5" position="float" orientation="portrait"><object-id xmlns:xlink="http://www.w3.org/1999/xlink" content-type="doi" xlink:type="simple">10.3897/zookeys.1217.126602.figures26-40</object-id><object-id xmlns:xlink="http://www.w3.org/1999/xlink" content-type="zenodo_dep_id" xlink:type="simple">14058972</object-id><object-id xmlns:xlink="http://www.w3.org/1999/xlink" content-type="arpha" xlink:type="simple">A9660009-BDB8-5D6E-9FEB-CF93E59FFE8F</object-id><label>Figures 26–40.</label><caption><p><italic><tp:taxon-name><tp:taxon-name-part taxon-name-part-type="genus" reg="Cribrus">Cribrus</tp:taxon-name-part><tp:taxon-name-part taxon-name-part-type="species" reg="concinnus">concinnus</tp:taxon-name-part></tp:taxon-name></italic><bold>26</bold> dorsal habitus, male <bold>27</bold> dorsal habitus, female <bold>28</bold> abdomen ventral, female <bold>29</bold> lateral habitus, male <bold>30</bold> face <bold>31</bold> lateral habitus, female <bold>32</bold> male pygofer, dorsal <bold>33</bold> male pygofer, lateral <bold>34</bold> male subgenital plate, styles, connective, dorsal 35 aedeagus, caudal <bold>36</bold> aedeagus, lateral <bold>37</bold> female genital capsule, ventral <bold>38</bold> first valvifer, lateral, with enlargement <bold>39</bold> second valvifers, lateral, with enlargement <bold>40</bold> female sternite VII, ventral.</p></caption><graphic xmlns:xlink="http://www.w3.org/1999/xlink" xlink:href="zookeys-1217-273_article-126602__-g005.jpg" position="float" orientation="portrait" xlink:type="simple" id="oo_1169803.jpg"><uri content-type="original_file" xlink:type="simple">https://binary.pensoft.net/fig/1169803</uri></graphic></fig><p>Pronotum slightly narrower than width of head across eyes, about as long as medial length of head. Fore femur with AM1 near ventral margin, row IC with a few fine setae, row AV consisting of a few, widely spaced, very short setae. Fore tibia with 1 AD and 4 PD macrosetae. Hind femur with 2+2+1 macrosetae. First hind tarsomere with two rows of plantar setae, four apical platellae between a pair of longer normal setae. Fore wing with three closed anteapical cells, although venation may be distorted due to brachyptery.</p><p>Male abdomen with apodemes on sternite II poorly developed, shorter than width. Pygofer about twice as long as wide, with a patch of long macrosetae posterodorsally and a few small macrosetae scattered ventrally (Figs <xref ref-type="fig" rid="F5">32</xref>, <xref ref-type="fig" rid="F5">33</xref>). Pygofer dorsally with a pair of heavily sclerotized spots basal to segment X. Segment X about as long as wide, completely sclerotized dorsally and laterally. Valve parabolic. Subgenital plates truncate, shorter than pygofer, bearing a single row of macrosetae laterally (Fig. <xref ref-type="fig" rid="F5">34</xref>). Connective with arms fused anteriorly, tapered towards posterior end, stem abruptly broadened apically, wider than arms. Style apophysis with lateral lobe weakly developed, medial lobe with corrugated sculpture but no distinct teeth. Aedeagus with swollen atrium, shaft very short with apical gonopore, with one pair of apical processes (Figs <xref ref-type="fig" rid="F5">35</xref>, <xref ref-type="fig" rid="F5">36</xref>).</p><p>Female pygofer with moderate length macrosetae (Fig. <xref ref-type="fig" rid="F5">37</xref>). Ovipositor not projecting beyond pygofer. Gonoplac without macrosetae. First valvula slightly concave; sculpture imbricate dorsally and strigate ventrally (Fig. <xref ref-type="fig" rid="F5">38</xref>). Second valvulae evenly tapered distally, with rounded teeth decreasing in size distally (Fig. <xref ref-type="fig" rid="F5">39</xref>).</p></tp:treatment-sec><ref-list><ref id="B24"><mixed-citation xmlns:xlink="http://www.w3.org/1999/xlink" xlink:type="simple"><person-group><name name-style="western"><surname>Oman</surname><given-names>PW</given-names></name></person-group> (<year>1949</year>) <source>The Nearctic Leafhoppers (<tp:taxon-name><tp:taxon-name-part taxon-name-part-type="suborder">Homoptera</tp:taxon-name-part></tp:taxon-name>: <tp:taxon-name><tp:taxon-name-part taxon-name-part-type="family">Cicadellidae</tp:taxon-name-part></tp:taxon-name>): a Generic Classification and Check List.</source><publisher-name>Entomological Society of Washington</publisher-name>, <publisher-loc>Washington, DC</publisher-loc>, <size units="page">153 pp</size>.</mixed-citation></ref><ref id="B13"><mixed-citation xmlns:xlink="http://www.w3.org/1999/xlink" xlink:type="simple"><person-group><name name-style="western"><surname>Emeljanov</surname><given-names>AF</given-names></name></person-group> (<year>1999</year>) <article-title>A key to genera of the subfamily <tp:taxon-name><tp:taxon-name-part taxon-name-part-type="subfamily">Deltocephalinae</tp:taxon-name-part></tp:taxon-name> s.l. (<tp:taxon-name><tp:taxon-name-part taxon-name-part-type="suborder">Homoptera</tp:taxon-name-part></tp:taxon-name>, <tp:taxon-name><tp:taxon-name-part taxon-name-part-type="family">Cicadellidae</tp:taxon-name-part></tp:taxon-name>) from Kazakhstan, Middle Asia, and Mongolia with description of new genera and subgenera.</article-title><source>Entomological Review</source><volume>79</volume>: <fpage>547</fpage>–<lpage>562</lpage>.</mixed-citation></ref></ref-list></tp:taxon-treatment>
