# Supplementary material for: ﻿Boreolimnus, a new leafhopper genus from northern North America, with a review of Cribrus Oman (Hemiptera, Cicadellidae, Deltocephalinae)
Source: Zookeys. 2024 Nov 7;1217:273–90. doi: 10.3897/zookeys.1217.126602 (PMC11565182; doi:10.3897/zookeys.1217.126602)
Supplement: XML Treatment for Cribrus concinnus [file zookeys.1217.126602-treatment4.xml]

<!DOCTYPE tp:taxon-treatment
  PUBLIC "-//TaxonX//DTD Taxonomic Treatment Publishing DTD v0 20100105//EN" "tax-treatment-NSO.dtd">
<tp:taxon-treatment xmlns:tp="http://www.plazi.org/taxpub"><tp:treatment-meta><kwd-group><label>Taxon classification</label><kwd>
                <named-content content-type="kingdom">Animalia</named-content>
              </kwd><kwd>
                <named-content content-type="order">Hemiptera</named-content>
              </kwd><kwd>
                <named-content content-type="family">Cicadellidae</named-content>
              </kwd></kwd-group><mixed-citation publication-type="journal"><person-group><name><surname>Kits</surname><given-names>Joel H.</given-names></name></person-group><article-title>﻿<italic><tp:taxon-name><tp:taxon-name-part taxon-name-part-type="genus" reg="Boreolimnus">Boreolimnus</tp:taxon-name-part></tp:taxon-name></italic>, a new leafhopper genus from northern North America, with a review of <italic><tp:taxon-name><tp:taxon-name-part taxon-name-part-type="genus" reg="Cribrus">Cribrus</tp:taxon-name-part></tp:taxon-name></italic> Oman (<tp:taxon-name><tp:taxon-name-part taxon-name-part-type="order">Hemiptera</tp:taxon-name-part></tp:taxon-name>, <tp:taxon-name><tp:taxon-name-part taxon-name-part-type="family">Cicadellidae</tp:taxon-name-part></tp:taxon-name>, <tp:taxon-name><tp:taxon-name-part taxon-name-part-type="subfamily">Deltocephalinae</tp:taxon-name-part></tp:taxon-name>)</article-title><source>Zookeys</source><day>07</day><month>11</month><year>2024</year><volume>1217</volume><fpage>273</fpage><lpage>290</lpage><pub-id pub-id-type="doi">10.3897/zookeys.1217.126602</pub-id></mixed-citation></tp:treatment-meta><tp:nomenclature><label>﻿</label><tp:taxon-name>
              <object-id xmlns:xlink="http://www.w3.org/1999/xlink" content-type="arpha" xlink:type="simple">C9683B92-9036-5B81-A695-10052B89DBF0</object-id>
              <tp:taxon-name-part taxon-name-part-type="genus" reg="Cribrus">Cribrus</tp:taxon-name-part>
              <tp:taxon-name-part taxon-name-part-type="species" reg="concinnus">concinnus</tp:taxon-name-part>
            </tp:taxon-name><tp:taxon-authority>(Sanders &amp; DeLong)</tp:taxon-authority><xref ref-type="fig" rid="F5">Figs 26–40</xref><xref ref-type="fig" rid="F6">, 41–43</xref><xref ref-type="fig" rid="F7">, 44–47</xref><tp:nomenclature-citation-list><tp:nomenclature-citation><tp:taxon-name>
                  <tp:taxon-name-part taxon-name-part-type="genus" reg="Deltocephalus">Deltocephalus</tp:taxon-name-part>
                  <tp:taxon-name-part taxon-name-part-type="species" reg="concinnus">concinnus</tp:taxon-name-part>
                </tp:taxon-name><comment>Sanders &amp; DeLong 1917: 86.</comment></tp:nomenclature-citation><tp:nomenclature-citation><tp:taxon-name>
                  <tp:taxon-name-part taxon-name-part-type="genus" reg="Laevicephalus">Laevicephalus</tp:taxon-name-part>
                  <tp:taxon-name-part taxon-name-part-type="species" reg="concinnus">concinnus</tp:taxon-name-part>
                </tp:taxon-name><comment>(Sanders &amp; DeLong): Comb. <xref ref-type="bibr" rid="B4">Beamer and Tuthill 1934</xref>.</comment></tp:nomenclature-citation><tp:nomenclature-citation><tp:taxon-name>
                  <tp:taxon-name-part taxon-name-part-type="genus" reg="Cribrus">Cribrus</tp:taxon-name-part>
                  <tp:taxon-name-part taxon-name-part-type="species" reg="concinnus">concinnus</tp:taxon-name-part>
                </tp:taxon-name><comment>(Sanders &amp; DeLong): Comb. <xref ref-type="bibr" rid="B28">Ross and Hamilton 1972</xref>.</comment></tp:nomenclature-citation><tp:nomenclature-citation><tp:taxon-name>
                  <tp:taxon-name-part taxon-name-part-type="genus" reg="Deltocephalus"/>
                  <tp:taxon-name-part taxon-name-part-type="species" reg="plagus"/>
                </tp:taxon-name><comment>= <tp:taxon-name><tp:taxon-name-part taxon-name-part-type="genus" reg="Deltocephalus">Deltocephalus</tp:taxon-name-part><tp:taxon-name-part taxon-name-part-type="species" reg="plagus">plagus</tp:taxon-name-part></tp:taxon-name> Ball &amp; DeLong, 1926: 241. New synonym. </comment></tp:nomenclature-citation><tp:nomenclature-citation><tp:taxon-name>
                  <tp:taxon-name-part taxon-name-part-type="genus" reg="Laevicephalus"/>
                  <tp:taxon-name-part taxon-name-part-type="species" reg="shingwauki"/>
                </tp:taxon-name><comment>= <tp:taxon-name><tp:taxon-name-part taxon-name-part-type="genus" reg="Laevicephalus">Laevicephalus</tp:taxon-name-part><tp:taxon-name-part taxon-name-part-type="species" reg="shingwauki">shingwauki</tp:taxon-name-part></tp:taxon-name> Beamer &amp; Tuthill, 1934: 19. New synonym. </comment></tp:nomenclature-citation></tp:nomenclature-citation-list></tp:nomenclature><tp:treatment-sec sec-type="description" id="SECID0EYHAG"><title>Description.</title><p>Males 2.5–2.8 mm. Females 3.3–3.6 mm.</p><p>Colour mostly light yellow, with two light brown longitudinal stripes on crown and four longitudinal stripes on pronotum. Legs with dark spots at bases of macrosetae. Abdominal tergites with four brown to black longitudinal stripes usually apparent. Abdominal sternites may have lateral brown markings. Fore wing pale brown with indistinct darker brown infuscation around border of cells. Wing length variable in females, from fully macropterous to brachypterous with fore wing reaching apex of tergite VI and hind wing reaching apex of tergite II. Males brachypterous with fore wing reaching base to midpoint of pygofer and hind wing reaching apex of tergite II to III.</p><p>Subgenital plates bearing a single row of approximately seven macrosetae laterally. Style with medial lobe of apophysis finger-shaped. Aedeagus with long apical processes curving toward base, sculptured with complex ridges.</p><p>Female sternite VII rectangular, posterior corners rounded, posterior margin straight to moderately convex, may have slight projections medially and laterally (Fig. <xref ref-type="fig" rid="F5">40</xref>). Gonoplac pale. Base of first valvula in ventral view elongate (Fig. <xref ref-type="fig" rid="F5">37</xref>).</p></tp:treatment-sec><tp:treatment-sec sec-type="material" id="SECID0EJIAG"><title>Material examined.</title><p><bold><italic>Lectotype</italic></bold> of <italic><tp:taxon-name><tp:taxon-name-part taxon-name-part-type="genus" reg="Deltocephalus">Deltocephalus</tp:taxon-name-part><tp:taxon-name-part taxon-name-part-type="species" reg="concinnus">concinnus</tp:taxon-name-part></tp:taxon-name></italic> Sanders &amp; DeLong (here designated). USA • ♀; Wisconsin, Ladysmith; 9 Aug. 1916; D.M. DeLong leg.; <named-content xmlns:xlink="http://www.w3.org/1999/xlink" content-type="dwc:institutional_code" xlink:title="C.A. Triplehorn Insect Collection, The Ohio State University" xlink:href="http://grbio.org/institution/ohio-state-university" xlink:type="simple">OSUC</named-content>, <named-content xmlns:xlink="http://www.w3.org/1999/xlink" content-type="dwc:institutional_code" xlink:title="C.A. Triplehorn Insect Collection, The Ohio State University" xlink:href="http://grbio.org/institution/ohio-state-university" xlink:type="simple">OSUC</named-content> 0171752.</p><p><bold><italic>Holotype</italic></bold> of <italic><tp:taxon-name><tp:taxon-name-part taxon-name-part-type="genus" reg="Deltocephalus">Deltocephalus</tp:taxon-name-part><tp:taxon-name-part taxon-name-part-type="species" reg="plagus">plagus</tp:taxon-name-part></tp:taxon-name></italic> Ball &amp; DeLong. USA • ♀ (specimen missing from point, not examined); Wisconsin, Madison; 21 Sep. 1917; E.D. Ball leg.; <named-content xmlns:xlink="http://www.w3.org/1999/xlink" content-type="dwc:institutional_code" xlink:title="Smithsonian National Museum of Natural History" xlink:href="http://grbio.org/institution/smithsonian-institution-national-museum-natural-history-0" xlink:type="simple">USNM</named-content>.</p><p><bold><italic>Holotype</italic></bold> of <italic><tp:taxon-name><tp:taxon-name-part taxon-name-part-type="genus" reg="Laevicephalus">Laevicephalus</tp:taxon-name-part><tp:taxon-name-part taxon-name-part-type="species" reg="shingwauki">shingwauki</tp:taxon-name-part></tp:taxon-name></italic> Beamer &amp; Tuthill. USA • ♂ (apparently lost, not examined); Minnesota, Aitkin; 25 Aug. 1933; P.B. Lawson leg.; <abbrev xmlns:xlink="http://www.w3.org/1999/xlink" xlink:title="Snow Entomological Museum Collection, University of Kansas" id="ABBRID0EPKAG" xlink:type="simple">SEMC</abbrev>.</p></tp:treatment-sec><tp:treatment-sec sec-type="material" id="SECID0ETKAG"><title>Other material.</title><p>USA – <bold>Illinois</bold> • 1 ♂, 3 ♀; 3 mi W Kankakee; 25 Aug. 1980; K.G.A. Hamilton leg.; <named-content xmlns:xlink="http://www.w3.org/1999/xlink" content-type="dwc:institutional_code" xlink:title="Canadian National Collection of Insects, Arachnids, and Nematodes" xlink:href="http://grbio.org/institution/canadian-national-collection-insects-arachnids-and-nematodes" xlink:type="simple">CNC</named-content> • 24 ♀; Fox Lake; 26 Jun. 1935; DeLong &amp; Ross leg.; <named-content xmlns:xlink="http://www.w3.org/1999/xlink" content-type="dwc:institutional_code" xlink:title="Illinois Natural History Survey" xlink:href="http://grbio.org/institution/illinois-natural-history-survey" xlink:type="simple">INHS</named-content> • 2 ♂, 1 ♀; Fox Lake; 6 Aug. 1935; DeLong &amp; Ross leg.; <named-content xmlns:xlink="http://www.w3.org/1999/xlink" content-type="dwc:institutional_code" xlink:title="Illinois Natural History Survey" xlink:href="http://grbio.org/institution/illinois-natural-history-survey" xlink:type="simple">INHS</named-content> • 3 ♀; Fox Lake; 26 Jun. 1936; Frison &amp; DeLong leg.; <named-content xmlns:xlink="http://www.w3.org/1999/xlink" content-type="dwc:institutional_code" xlink:title="Illinois Natural History Survey" xlink:href="http://grbio.org/institution/illinois-natural-history-survey" xlink:type="simple">INHS</named-content> • 8 ♂, 7 ♀, 2 nymphs, approximately 20 unmounted specimens in a capsule; Iroquois Co., 7 mi NE Beaverville; 25 Sep. 1962; Ross &amp; Ross leg.; from <italic><tp:taxon-name><tp:taxon-name-part taxon-name-part-type="genus" reg="Calamagrostis">Calamagrostis</tp:taxon-name-part><tp:taxon-name-part taxon-name-part-type="species" reg="canadensis">canadensis</tp:taxon-name-part></tp:taxon-name></italic>; GL 177; <named-content xmlns:xlink="http://www.w3.org/1999/xlink" content-type="dwc:institutional_code" xlink:title="Canadian National Collection of Insects, Arachnids, and Nematodes" xlink:href="http://grbio.org/institution/canadian-national-collection-insects-arachnids-and-nematodes" xlink:type="simple">CNC</named-content> • 1 ♀; Zion; 16 Jun. 1954; Sanderson &amp; Moore leg.; <named-content xmlns:xlink="http://www.w3.org/1999/xlink" content-type="dwc:institutional_code" xlink:title="Canadian National Collection of Insects, Arachnids, and Nematodes" xlink:href="http://grbio.org/institution/canadian-national-collection-insects-arachnids-and-nematodes" xlink:type="simple">CNC</named-content>. – <bold>Wisconsin</bold> • 1 ♂; Juneau Co., 6 mi NE Mather; 17 Jul. 1963; Smith &amp; Stannard leg.; GL 654; <named-content xmlns:xlink="http://www.w3.org/1999/xlink" content-type="dwc:institutional_code" xlink:title="Canadian National Collection of Insects, Arachnids, and Nematodes" xlink:href="http://grbio.org/institution/canadian-national-collection-insects-arachnids-and-nematodes" xlink:type="simple">CNC</named-content> • 8 ♀; Wood Co.; 16 Jul. 1963; Stannard &amp; Smith leg.; GL 666; <named-content xmlns:xlink="http://www.w3.org/1999/xlink" content-type="dwc:institutional_code" xlink:title="Canadian National Collection of Insects, Arachnids, and Nematodes" xlink:href="http://grbio.org/institution/canadian-national-collection-insects-arachnids-and-nematodes" xlink:type="simple">CNC</named-content>.</p></tp:treatment-sec><tp:treatment-sec sec-type="remarks" id="SECID0EIMAG"><title>Remarks.</title><p>All males examined are brachypterous and clearly belong to a single species with distinctive genitalia. Females differing in wing length were previously treated as distinct species (e.g. <xref ref-type="bibr" rid="B10">DeLong 1948</xref>), but other structural features and colour pattern are consistent among specimens with different length wings. The examined series from Fox Lake, Illinois, collected on 30 June 1935, includes 23 brachypterous females with fore wing reaching the apex of tergites VI to VII and hind wing reaching the apex of tergites II to IV (all identified by D. DeLong as “<italic><tp:taxon-name><tp:taxon-name-part taxon-name-part-type="genus" reg="Laevicephalus">Laevicephalus</tp:taxon-name-part><tp:taxon-name-part taxon-name-part-type="species" reg="shingwauki">shingwauki</tp:taxon-name-part></tp:taxon-name></italic>”) (Figs <xref ref-type="fig" rid="F6">41</xref>, <xref ref-type="fig" rid="F6">42</xref>) and one macropterous female with fore and hind wings both exceeding the tip of the abdomen (identified by D. DeLong as “<italic><tp:taxon-name><tp:taxon-name-part taxon-name-part-type="genus" reg="Laevicephalus">Laevicephalus</tp:taxon-name-part><tp:taxon-name-part taxon-name-part-type="species" reg="concinnus">concinnus</tp:taxon-name-part></tp:taxon-name></italic>”) (Fig. <xref ref-type="fig" rid="F6">43</xref>). The specimens are otherwise inseparable, and the best explanation for the wing length variation among females is the presence of a rare macropterous morph within a single species. Synonymies in the genus are complicated by the apparent loss of the type material of <italic><tp:taxon-name><tp:taxon-name-part taxon-name-part-type="genus" reg="Cribrus">C.</tp:taxon-name-part><tp:taxon-name-part taxon-name-part-type="species" reg="plagus">plagus</tp:taxon-name-part></tp:taxon-name></italic> and <italic><tp:taxon-name><tp:taxon-name-part taxon-name-part-type="genus" reg="Cribrus">C.</tp:taxon-name-part><tp:taxon-name-part taxon-name-part-type="species" reg="shingwauki">shingwauki</tp:taxon-name-part></tp:taxon-name></italic>, but the available evidence suggests both be treated as junior synonyms of <italic><tp:taxon-name><tp:taxon-name-part taxon-name-part-type="genus" reg="Cribrus">C.</tp:taxon-name-part><tp:taxon-name-part taxon-name-part-type="species" reg="concinnus">concinnus</tp:taxon-name-part></tp:taxon-name></italic>. With the synonymies proposed here, <italic><tp:taxon-name><tp:taxon-name-part taxon-name-part-type="genus" reg="Cribrus">Cribrus</tp:taxon-name-part></tp:taxon-name></italic> becomes a monotypic genus including only <italic><tp:taxon-name><tp:taxon-name-part taxon-name-part-type="genus" reg="Cribrus">C.</tp:taxon-name-part><tp:taxon-name-part taxon-name-part-type="species" reg="concinnus">concinnus</tp:taxon-name-part></tp:taxon-name></italic>.</p><fig id="F6" position="float" orientation="portrait"><object-id xmlns:xlink="http://www.w3.org/1999/xlink" content-type="doi" xlink:type="simple">10.3897/zookeys.1217.126602.figures41-43</object-id><object-id xmlns:xlink="http://www.w3.org/1999/xlink" content-type="zenodo_dep_id" xlink:type="simple">14058974</object-id><object-id xmlns:xlink="http://www.w3.org/1999/xlink" content-type="arpha" xlink:type="simple">30FD5E20-5D62-59B7-878D-188E5482E7E0</object-id><label>Figures 41–43.</label><caption><p><italic><tp:taxon-name><tp:taxon-name-part taxon-name-part-type="genus" reg="Cribrus">Cribrus</tp:taxon-name-part><tp:taxon-name-part taxon-name-part-type="species" reg="concinnus">concinnus</tp:taxon-name-part></tp:taxon-name></italic>, dorsal habitus. Females collected at Fox Lake, Illinois, 30 June 1935. Horizontal lines mark apex of hind wing <bold>41</bold> shorter-winged brachypter, right forewing missing <bold>42</bold> longer-winged brachypter <bold>43</bold> macropter.</p></caption><graphic xmlns:xlink="http://www.w3.org/1999/xlink" xlink:href="zookeys-1217-273_article-126602__-g006.jpg" position="float" orientation="portrait" xlink:type="simple" id="oo_1169804.jpg"><uri content-type="original_file" xlink:type="simple">https://binary.pensoft.net/fig/1169804</uri></graphic></fig><p><xref ref-type="bibr" rid="B29">Sanders and DeLong (1917)</xref> described <italic><tp:taxon-name><tp:taxon-name-part taxon-name-part-type="genus" reg="Deltocephalus">D.</tp:taxon-name-part><tp:taxon-name-part taxon-name-part-type="species" reg="concinnus">concinnus</tp:taxon-name-part></tp:taxon-name></italic> from two female syntypes from the same locality. One of these was apparently later designated as the holotype of <tp:taxon-name><tp:taxon-name-part taxon-name-part-type="genus" reg="Deltocephalus">D.</tp:taxon-name-part><tp:taxon-name-part taxon-name-part-type="species" reg="concinnus">concinnus</tp:taxon-name-part><tp:taxon-name-part taxon-name-part-type="infraspecific-rank">var.</tp:taxon-name-part><tp:taxon-name-part taxon-name-part-type="variety" reg="incisurus">incisurus</tp:taxon-name-part></tp:taxon-name> as discussed above. There is no published lectotype designation for <italic><tp:taxon-name><tp:taxon-name-part taxon-name-part-type="genus" reg="Deltocephalus">D.</tp:taxon-name-part><tp:taxon-name-part taxon-name-part-type="species" reg="concinnus">concinnus</tp:taxon-name-part></tp:taxon-name></italic>, and so I here designate the other syntype (Figs <xref ref-type="fig" rid="F7">44–47</xref>) as lectotype to stabilize the application of the name. This appears to be the specimen illustrated under this name by <xref ref-type="bibr" rid="B29">Sanders and DeLong (1917)</xref> and <xref ref-type="bibr" rid="B9">DeLong (1926)</xref>. The specimen was labelled as “holotype” in DeLong’s collection in <named-content xmlns:xlink="http://www.w3.org/1999/xlink" content-type="dwc:institutional_code" xlink:title="C.A. Triplehorn Insect Collection, The Ohio State University" xlink:href="http://grbio.org/institution/ohio-state-university" xlink:type="simple">OSUC</named-content>. However, this label was probably added later by another worker (L. Musetti pers. comm. 2022) and is incorrect, as no holotype was originally designated. The lectotype is a macropterous specimen, but it is otherwise indistinguishable from other female specimens of the species.</p><fig id="F7" position="float" orientation="portrait"><object-id xmlns:xlink="http://www.w3.org/1999/xlink" content-type="doi" xlink:type="simple">10.3897/zookeys.1217.126602.figures44-47</object-id><object-id xmlns:xlink="http://www.w3.org/1999/xlink" content-type="zenodo_dep_id" xlink:type="simple">14058976</object-id><object-id xmlns:xlink="http://www.w3.org/1999/xlink" content-type="arpha" xlink:type="simple">7B0BFA46-6108-51B1-852F-6021EFADD8A9</object-id><label>Figures 44–47.</label><caption><p><italic><tp:taxon-name><tp:taxon-name-part taxon-name-part-type="genus" reg="Deltocephalus">Deltocephalus</tp:taxon-name-part><tp:taxon-name-part taxon-name-part-type="species" reg="concinnus">concinnus</tp:taxon-name-part></tp:taxon-name></italic> Sanders &amp; DeLong, lectotype <bold>44</bold> dorsal habitus <bold>45</bold> lateral habitus <bold>46</bold> abdomen, ventral <bold>47</bold> labels.</p></caption><graphic xmlns:xlink="http://www.w3.org/1999/xlink" xlink:href="zookeys-1217-273_article-126602__-g007.jpg" position="float" orientation="portrait" xlink:type="simple" id="oo_1169805.jpg"><uri content-type="original_file" xlink:type="simple">https://binary.pensoft.net/fig/1169805</uri></graphic></fig><p>The holotype of <italic><tp:taxon-name><tp:taxon-name-part taxon-name-part-type="genus" reg="Deltocephalus">D.</tp:taxon-name-part><tp:taxon-name-part taxon-name-part-type="species" reg="plagus">plagus</tp:taxon-name-part></tp:taxon-name></italic> is missing from the point, with only a leg remaining (S. McKamey pers. comm. 2022). The original description and illustrations are both good matches to brachypterous females of this species. <xref ref-type="bibr" rid="B24">Oman (1949)</xref> suggested <italic><tp:taxon-name><tp:taxon-name-part taxon-name-part-type="genus" reg="Deltocephalus">D.</tp:taxon-name-part><tp:taxon-name-part taxon-name-part-type="species" reg="plagus">plagus</tp:taxon-name-part></tp:taxon-name></italic> was probably a synonym of <italic><tp:taxon-name><tp:taxon-name-part taxon-name-part-type="genus" reg="Cribrus">C.</tp:taxon-name-part><tp:taxon-name-part taxon-name-part-type="species" reg="shingwauki">shingwauki</tp:taxon-name-part></tp:taxon-name></italic>, although he did not formally synonymize them.</p><p>The holotype and a male paratype of <italic><tp:taxon-name><tp:taxon-name-part taxon-name-part-type="genus" reg="Laevicephalus">Laevicephalus</tp:taxon-name-part><tp:taxon-name-part taxon-name-part-type="species" reg="shingwauki">shingwauki</tp:taxon-name-part></tp:taxon-name></italic> are stated in the original description to be deposited in the <abbrev xmlns:xlink="http://www.w3.org/1999/xlink" xlink:title="Snow Entomological Museum Collection, University of Kansas" id="ABBRID0EWUAG" xlink:type="simple">SEMC</abbrev>, but they can not be located there now (R. Osborn pers. comm. 2024). <xref ref-type="bibr" rid="B4">Beamer and Tuthill (1934)</xref> separated their species from <italic><tp:taxon-name><tp:taxon-name-part taxon-name-part-type="genus" reg="Cribrus">C.</tp:taxon-name-part><tp:taxon-name-part taxon-name-part-type="species" reg="concinnus">concinnus</tp:taxon-name-part></tp:taxon-name></italic> based on the smaller size, shorter wings, and abdominal colouration, although they speculated it might actually be the male of the former. <xref ref-type="bibr" rid="B28">Ross and Hamilton (1972)</xref> later also suggested that <italic><tp:taxon-name><tp:taxon-name-part taxon-name-part-type="genus" reg="Cribrus">C.</tp:taxon-name-part><tp:taxon-name-part taxon-name-part-type="species" reg="concinnus">concinnus</tp:taxon-name-part></tp:taxon-name></italic> was “close to if not the same species as <italic><tp:taxon-name><tp:taxon-name-part taxon-name-part-type="genus" reg="Cribrus">C.</tp:taxon-name-part><tp:taxon-name-part taxon-name-part-type="species" reg="shingwauki">shingwauki</tp:taxon-name-part></tp:taxon-name></italic>.” Although the internal genitalia of the type series were not described, the description of the external characters and illustration of the external genitalia are a clear match to the present concept. The differences in size and abdominal colouration mentioned by <xref ref-type="bibr" rid="B4">Beamer and Tuthill (1934)</xref> both represent sexual dimorphism within the species.</p><p>Females of this species can be separated from <italic><tp:taxon-name><tp:taxon-name-part taxon-name-part-type="genus" reg="Boreolimnus">Boreolimnus</tp:taxon-name-part></tp:taxon-name></italic> and other Nearctic <tp:taxon-name><tp:taxon-name-part taxon-name-part-type="tribe">Paralimnini</tp:taxon-name-part></tp:taxon-name> with longitudinal stripes on the head and pronotum based on the longitudinal dorsal stripes on the abdomen, outer anteapical cell well developed and closed by crossvein s, sternite VII entirely pale with rounded posterior corners and without medial emargination, and pale gonoplacs.</p></tp:treatment-sec><tp:treatment-sec sec-type="distribution" id="SECID0EVWAG"><title>Distribution.</title><p>Found in the midwestern United States (Minnesota to Indiana), around the eastern margin of the tallgrass prairie region (Fig. <xref ref-type="fig" rid="F4">25</xref>).</p></tp:treatment-sec><tp:treatment-sec sec-type="host" id="SECID0E6WAG"><title>Host plants.</title><p>Associated with <italic><tp:taxon-name><tp:taxon-name-part taxon-name-part-type="genus" reg="Calamagrostis">Calamagrostis</tp:taxon-name-part></tp:taxon-name></italic>, usually in mesic to wet prairie or wetlands (<xref ref-type="bibr" rid="B10">DeLong 1948</xref>; <xref ref-type="bibr" rid="B26">Panzer et al. 2003</xref>; J. Bess pers. comm.; examined specimens).</p></tp:treatment-sec><tp:treatment-sec><!--Section generated to contain objects referenced in tp:taxon-treatment.--><fig id="F5" position="float" orientation="portrait"><object-id xmlns:xlink="http://www.w3.org/1999/xlink" content-type="doi" xlink:type="simple">10.3897/zookeys.1217.126602.figures26-40</object-id><object-id xmlns:xlink="http://www.w3.org/1999/xlink" content-type="zenodo_dep_id" xlink:type="simple">14058972</object-id><object-id xmlns:xlink="http://www.w3.org/1999/xlink" content-type="arpha" xlink:type="simple">A9660009-BDB8-5D6E-9FEB-CF93E59FFE8F</object-id><label>Figures 26–40.</label><caption><p><italic><tp:taxon-name><tp:taxon-name-part taxon-name-part-type="genus" reg="Cribrus">Cribrus</tp:taxon-name-part><tp:taxon-name-part taxon-name-part-type="species" reg="concinnus">concinnus</tp:taxon-name-part></tp:taxon-name></italic><bold>26</bold> dorsal habitus, male <bold>27</bold> dorsal habitus, female <bold>28</bold> abdomen ventral, female <bold>29</bold> lateral habitus, male <bold>30</bold> face <bold>31</bold> lateral habitus, female <bold>32</bold> male pygofer, dorsal <bold>33</bold> male pygofer, lateral <bold>34</bold> male subgenital plate, styles, connective, dorsal 35 aedeagus, caudal <bold>36</bold> aedeagus, lateral <bold>37</bold> female genital capsule, ventral <bold>38</bold> first valvifer, lateral, with enlargement <bold>39</bold> second valvifers, lateral, with enlargement <bold>40</bold> female sternite VII, ventral.</p></caption><graphic xmlns:xlink="http://www.w3.org/1999/xlink" xlink:href="zookeys-1217-273_article-126602__-g005.jpg" position="float" orientation="portrait" xlink:type="simple" id="oo_1169803.jpg"><uri content-type="original_file" xlink:type="simple">https://binary.pensoft.net/fig/1169803</uri></graphic></fig><fig id="F4" position="float" orientation="portrait"><object-id xmlns:xlink="http://www.w3.org/1999/xlink" content-type="doi" xlink:type="simple">10.3897/zookeys.1217.126602.figure25</object-id><object-id xmlns:xlink="http://www.w3.org/1999/xlink" content-type="zenodo_dep_id" xlink:type="simple">14058970</object-id><object-id xmlns:xlink="http://www.w3.org/1999/xlink" content-type="arpha" xlink:type="simple">7CB35C34-2DCE-5215-870F-D297B86BBAA4</object-id><label>Figure 25.</label><caption><p>Map of localities for <italic><tp:taxon-name><tp:taxon-name-part taxon-name-part-type="genus" reg="Boreolimnus">Boreolimnus</tp:taxon-name-part><tp:taxon-name-part taxon-name-part-type="species" reg="incisurus">incisurus</tp:taxon-name-part></tp:taxon-name></italic> (black dots) and <italic><tp:taxon-name><tp:taxon-name-part taxon-name-part-type="genus" reg="Cribrus">Cribrus</tp:taxon-name-part><tp:taxon-name-part taxon-name-part-type="species" reg="concinnus">concinnus</tp:taxon-name-part></tp:taxon-name></italic> (white dots). The half-filled dot is Ladysmith, Wisconsin, type locality for both species and the only known co-occurrence.</p></caption><graphic xmlns:xlink="http://www.w3.org/1999/xlink" xlink:href="zookeys-1217-273_article-126602__-g004.jpg" position="float" orientation="portrait" xlink:type="simple" id="oo_1169802.jpg"><uri content-type="original_file" xlink:type="simple">https://binary.pensoft.net/fig/1169802</uri></graphic></fig></tp:treatment-sec><ref-list><ref id="B4"><mixed-citation xmlns:xlink="http://www.w3.org/1999/xlink" xlink:type="simple"><person-group><name name-style="western"><surname>Beamer</surname><given-names>RH</given-names></name><name name-style="western"><surname>Tuthill</surname><given-names>LD</given-names></name></person-group> (<year>1934</year>) <article-title>Some new species and a new genus of deltocephaloid leafhoppers (<tp:taxon-name><tp:taxon-name-part taxon-name-part-type="suborder">Homoptera</tp:taxon-name-part></tp:taxon-name>, <tp:taxon-name><tp:taxon-name-part taxon-name-part-type="family">Cicadellidae</tp:taxon-name-part></tp:taxon-name>).</article-title><source>Journal of the Kansas Entomological Society</source><volume>7</volume>: <fpage>1</fpage>–<lpage>24</lpage>. <ext-link xlink:href="http://www.jstor.org/stable/25081372" ext-link-type="uri" xlink:type="simple">http://www.jstor.org/stable/25081372</ext-link></mixed-citation></ref><ref id="B28"><mixed-citation xmlns:xlink="http://www.w3.org/1999/xlink" xlink:type="simple"><person-group><name name-style="western"><surname>Ross</surname><given-names>HH</given-names></name><name name-style="western"><surname>Hamilton</surname><given-names>KGA</given-names></name></person-group> (<year>1972</year>) <article-title>A review of the North American leafhopper genus <italic><tp:taxon-name><tp:taxon-name-part taxon-name-part-type="genus">Laevicephalus</tp:taxon-name-part></tp:taxon-name></italic> (<tp:taxon-name><tp:taxon-name-part taxon-name-part-type="order">Hemiptera</tp:taxon-name-part></tp:taxon-name>: <tp:taxon-name><tp:taxon-name-part taxon-name-part-type="family">Cicadellidae</tp:taxon-name-part></tp:taxon-name>).</article-title><source>Annals of the Entomological Society of America</source><volume>65</volume>: <fpage>929</fpage>–<lpage>942</lpage>. <ext-link xlink:href="10.1093/aesa/65.4.929" ext-link-type="doi" xlink:type="simple">https://doi.org/10.1093/aesa/65.4.929</ext-link></mixed-citation></ref><ref id="B10"><mixed-citation xmlns:xlink="http://www.w3.org/1999/xlink" xlink:type="simple"><person-group><name name-style="western"><surname>DeLong</surname><given-names>DM</given-names></name></person-group> (<year>1948</year>) <article-title>The leafhoppers, or <tp:taxon-name><tp:taxon-name-part taxon-name-part-type="family">Cicadellidae</tp:taxon-name-part></tp:taxon-name>, of Illinois (<tp:taxon-name><tp:taxon-name-part taxon-name-part-type="subfamily">Eurymelinae</tp:taxon-name-part></tp:taxon-name>–Balcluthinae).</article-title><source>Bulletin of the Illinois Natural History Survey</source><volume>24</volume>: <fpage>97</fpage>–<lpage>376</lpage>. <ext-link xlink:href="10.21900/j.inhs.v24.196" ext-link-type="doi" xlink:type="simple">https://doi.org/10.21900/j.inhs.v24.196</ext-link></mixed-citation></ref><ref id="B29"><mixed-citation xmlns:xlink="http://www.w3.org/1999/xlink" xlink:type="simple"><person-group><name name-style="western"><surname>Sanders</surname><given-names>JG</given-names></name><name name-style="western"><surname>DeLong</surname><given-names>DM</given-names></name></person-group> (<year>1917</year>) <article-title>The <tp:taxon-name><tp:taxon-name-part taxon-name-part-type="family">Cicadellidae</tp:taxon-name-part></tp:taxon-name> (<tp:taxon-name><tp:taxon-name-part taxon-name-part-type="above-genus">Jassoidea</tp:taxon-name-part></tp:taxon-name>–Fam. <tp:taxon-name><tp:taxon-name-part taxon-name-part-type="suborder">Homoptera</tp:taxon-name-part></tp:taxon-name>) of Wisconsin, with description of new species.</article-title><source>Annals of the Entomological Society of America</source><volume>10</volume>: <fpage>79</fpage>–<lpage>97</lpage>. <ext-link xlink:href="10.1093/aesa/10.1.79" ext-link-type="doi" xlink:type="simple">https://doi.org/10.1093/aesa/10.1.79</ext-link></mixed-citation></ref><ref id="B9"><mixed-citation xmlns:xlink="http://www.w3.org/1999/xlink" xlink:type="simple"><person-group><name name-style="western"><surname>DeLong</surname><given-names>DM</given-names></name></person-group> (<year>1926</year>) A monographic study of the North American species of the genus <italic><tp:taxon-name><tp:taxon-name-part taxon-name-part-type="genus">Deltocephalus</tp:taxon-name-part></tp:taxon-name></italic>. The Ohio State University Studies 2(13), Contributions in Zoology and Entomology 3: 1–129.</mixed-citation></ref><ref id="B24"><mixed-citation xmlns:xlink="http://www.w3.org/1999/xlink" xlink:type="simple"><person-group><name name-style="western"><surname>Oman</surname><given-names>PW</given-names></name></person-group> (<year>1949</year>) <source>The Nearctic Leafhoppers (<tp:taxon-name><tp:taxon-name-part taxon-name-part-type="suborder">Homoptera</tp:taxon-name-part></tp:taxon-name>: <tp:taxon-name><tp:taxon-name-part taxon-name-part-type="family">Cicadellidae</tp:taxon-name-part></tp:taxon-name>): a Generic Classification and Check List.</source><publisher-name>Entomological Society of Washington</publisher-name>, <publisher-loc>Washington, DC</publisher-loc>, <size units="page">153 pp</size>.</mixed-citation></ref><ref id="B26"><mixed-citation xmlns:xlink="http://www.w3.org/1999/xlink" xlink:type="simple"><person-group><name name-style="western"><surname>Panzer</surname><given-names>R</given-names></name><name name-style="western"><surname>Derkovitz</surname><given-names>G</given-names></name><name name-style="western"><surname>Gnaedinger</surname><given-names>K</given-names></name></person-group> (<year>2003</year>) A survey of the leafhoppers, planthoppers, froghoppers, grasshoppers, butterflies, and moths of the Green River State Wildlife Area, Lee County, Illinois. Illinois Department of Natural Resources unpublished report, 33 pp. <ext-link xlink:href="https://dnr.illinois.gov/content/dam/soi/en/web/dnr/grants/documents/wpfgrantreports/2001l08w.pdf" ext-link-type="uri" xlink:type="simple">https://dnr.illinois.gov/content/dam/soi/en/web/dnr/grants/documents/wpfgrantreports/2001l08w.pdf</ext-link></mixed-citation></ref></ref-list></tp:taxon-treatment>
