# Supplementary material for: ﻿Boreolimnus, a new leafhopper genus from northern North America, with a review of Cribrus Oman (Hemiptera, Cicadellidae, Deltocephalinae)
Source: Zookeys. 2024 Nov 7;1217:273–90. doi: 10.3897/zookeys.1217.126602 (PMC11565182; doi:10.3897/zookeys.1217.126602)
Supplement: Supplementary material 2 — Georeferenced localities for Boreolimnusincisurus and Cribrusconcinnus [file zookeys-1217-273_article-126602__-s002.csv]

Taxon	Country	State/Province	Location	Latitude	Longitude	Source
Cribrus concinnus	United States	Illinois	16.3mi W Kankakee	41.116523	-88.172807	CNC specimens
Cribrus concinnus	United States	Illinois	3mi W Kankakee	41.117513	-87.918837	CNC specimens
Cribrus concinnus	United States	Wisconsin	Juneau County, 6mi NE Mather	44.208521	-90.230796	CNC specimens
Cribrus concinnus	United States	Wisconsin	Wood County	44.45	-90.04	CNC specimens
Cribrus concinnus	United States	Illinois	3mi W of Kankakee	41.117513	-87.918837	CNC specimens
Cribrus concinnus	United States	Illinois	Iroquois Co.	40.74	-87.82	CNC specimens
Cribrus concinnus	United States	Illinois	Zion	42.453221	-87.840222	CNC specimens
Cribrus concinnus	United States	Illinois	Iroquois County	40.74	-87.82	CNC specimens
Cribrus concinnus	United States	Illinois	Amboy	41.709882	-89.325542	INHS (not examined)
Cribrus concinnus	United States	Illinois	Antioch	42.477	-88.096	INHS (not examined)
Cribrus concinnus	United States	Illinois	Des Plaines	42.03336	-87.88341	INHS (not examined)
Cribrus concinnus	United States	Illinois	Fox Lake	42.3967	-88.1836	INHS
Cribrus concinnus	United States	Illinois	Oak Lawn	41.71083	-87.75806	INHS (not examined)
Cribrus concinnus	United States	Illinois	Saint Anne	41.025	-87.7139	INHS (not examined)
Cribrus concinnus	United States	Illinois	Summit	41.78809	-87.81033	INHS (not examined)
Cribrus concinnus	United States	Illinois	Volo	42.32611	-88.16778	INHS (not examined)
Cribrus concinnus	United States	Illinois	Waukegan	42.35737	-87.82995	INHS (not examined)
Cribrus concinnus	United States	Illinois	Zion	42.4622	-87.8355	INHS (not examined)
Cribrus concinnus	United States	Illinois	Zion, Dunes Park, Illinois Beach State Park	42.44167	-87.80357	INHS (not examined)
Cribrus concinnus	United States	Minnesota	Aitkin	46.5332	-93.7082	SEMC (Laevicephalus shingwauki type locality, not examined)
Cribrus concinnus	United States	Wisconsin	Madison	43.0812	-89.3817	USNM (Deltocephalus plagus type locality, not examined)
Cribrus concinnus	United States	Wisconsin	Ladysmith	45.463023	-91.104036	OSUC (Deltocephalus concinnus type locality)
Cribrus concinnus	United States	Indiana	LaGrange Co., Pigeon River Fish and Wildlife Area, Sawmill Fen Nature Preserve	41.684	-85.292	J. Bess, pers. comm.
Cribrus concinnus	United States	Indiana	Lake Co., Biesecker Prairie Nature Preserve	41.4194	-87.4679	J. Bess, pers. comm.
Cribrus concinnus	United States	Indiana	Lake Co., Clark & Pine Nature Preserve	41.6227	-87.3984	J. Bess, pers. comm.
Cribrus concinnus	United States	Indiana	Lake Co., Hoosier Prairie Nature Preserve	41.5189	-87.4544	J. Bess, pers. comm.
Cribrus concinnus	United States	Indiana	LaPorte Co., Springfield Fen Nature Preserve	41.6853	-86.7172	J. Bess, pers. comm.
Boreolimnus incisurus	Canada	Alberta	Beaverlodge	55.214261	-119.424928	CNC specimens
Boreolimnus incisurus	Canada	Alberta	Grande Prairie	55.1706	-118.7948	CNC specimens
Boreolimnus incisurus	Canada	Alberta	High Prairie	55.433	-116.4889	CNC specimens
Boreolimnus incisurus	Canada	Alberta	Peace River	56.2339	-117.2905	CNC specimens
Boreolimnus incisurus	Canada	Alberta	Valleyview	55.0685	-117.2809	CNC specimens
Boreolimnus incisurus	Canada	Manitoba	Birch R.	52.396105	-101.104748	CNC specimens
Boreolimnus incisurus	Canada	Manitoba	The Pas	53.8234	-101.2524	CNC specimens
Boreolimnus incisurus	Canada	New Brunswick	Kouchibouguac NPk	46.81386	-64.927782	CNC specimens
Boreolimnus incisurus	Canada	Ontario	10 mi E Nipigon	49.022517	-88.057983	CNC specimens
Boreolimnus incisurus	Canada	Ontario	4 mi S Beardmore	49.551006	-87.992132	CNC specimens
Boreolimnus incisurus	Canada	Ontario	Sault Sainte Marie	46.518	-84.287667	CNC specimens
Boreolimnus incisurus	Canada	Saskatchewan	Candle Lake	53.751	-105.2544	CNC specimens
Boreolimnus incisurus	Canada	Nova Scotia	Paquet's Lake, CBHNP	46.834497	-60.433881	CNC specimens
Boreolimnus incisurus	Canada	Manitoba	Cowan	52.035	-100.64778	SEMC (Beamer 1938, not examined)
Boreolimnus incisurus	United States	Wisconsin	Ladysmith	45.463023	-91.104036	OSUC (Deltocephalus incisurus type locality)
