# Supplementary material for: ﻿Boreolimnus, a new leafhopper genus from northern North America, with a review of Cribrus Oman (Hemiptera, Cicadellidae, Deltocephalinae)
Source: Zookeys. 2024 Nov 7;1217:273–90. doi: 10.3897/zookeys.1217.126602 (PMC11565182; doi:10.3897/zookeys.1217.126602)
Supplement: Supplementary material 3 — Data for COI sequences used in phylogenetic analysis [file zookeys-1217-273_article-126602__-s003.csv]

Specimen ID	Genbank accession	BOLD process ID	Taxon	Country	Length
CNC#HEM402281	PP694985	CNCHF001-12	Aflexia rubranura	Canada	403
CNC#HEM402285	PP694956	CNCHF005-12	Alapus sp. 1	U.S.A.	403
CNC900861	PP645848		Alapus sp. 2	U.S.A.	658
	MZ630710	HEMFI794-15	Arocephalus punctum	Finland	658
CNC#HEM403584	KR032708	CNCHF1157-12	Arthaldeus pascuellus	U.S.A.	650
CNC#HEM402661	KR040258	CNCHF237-12	Auridius auratus	Canada	658
CNC#HEM402662	PP694978	CNCHF238-12	Auridius aurigineus	U.S.A.	658
CNC#HEM402667	PP695001	CNCHF243-12	Auridius cosmeticus	U.S.A.	407
CNC#HEM402670	KR038987	CNCHF246-12	Auridius helvus	U.S.A.	658
CNC#HEM402675	PP694989	CNCHF251-12	Auridius melinus	U.S.A.	407
CNC#HEM402689	KR034146	CNCHF265-12	Auridius ordinatus	U.S.A.	658
CNC#HEM402683	KR039947	CNCHF259-12	Auridius ordinatus	U.S.A.	658
CNC#HEM402690	PP694980	CNCHF266-12	Auridius safra	U.S.A.	407
CNC#HEM402693	KR030540	CNCHF269-12	Auridius sandaraca	U.S.A.	658
CNC#HEM402695	KR043444	CNCHF271-12	Auridius sandaraca	Canada	658
CNC#HEM402700	PP694924	CNCHF276-12	Auridius sulphureus	U.S.A.	658
CNC#HEM402705	PP694954	CNCHF281-12	Auridius vitellinus	U.S.A.	407
CNC#HEM402710	PP694983	CNCHF286-12	Auridius xanthus	U.S.A.	658
CNC#HEM403379	PP694917	CNCHF952-12	Boreolimnus incisurus	Canada	658
	KJ660326		Chelidinus cinerascens	China	658
CNC#HEM402714	KR032935	CNCHF290-12	Commellus cedilla	Canada	658
CNC#HEM402720	KR044744	CNCHF296-12	Commellus colon	U.S.A.	658
CNC#HEM402722	KR033764	CNCHF298-12	Commellus comma	U.S.A.	658
CNC#HEM402726	KR038368	CNCHF301-12	Commellus hyphen	Canada	658
CNC#HEM402727	PP694975	CNCHF302-12	Commellus planus	U.S.A.	403
CNC#HEM402731	PP694952	CNCHF305-12	Commellus semicolon	U.S.A.	658
CNC#HEM402733	KR032867	CNCHF307-12	Commellus sexvittatus	U.S.A.	658
CNC1898373	PP645849		Cosmotettix acutus	Canada	418
CNC#HEM403885	KR031446	CNCHF1686-12	Cosmotettix delector	U.S.A.	540
CNC#HEM403898	PP694929	CNCHF1697-12	Cosmotettix paludosus	U.S.A.	403
BIOUG18439-F01	KR561416	CNKLF1978-15	Cosmotettix sp.	Canada	579
CNC#HEM403903	KR036046	CNCHF1702-12	Cosmotettix unica	Canada	658
CNC#HEM403384	PP694976	CNCHF957-12	Cribrus concinnus	U.S.A.	658
CNC#HEM402997	KR045067	CNCHF571-12	Diplocolenus configuratus	U.S.A.	658
CNC#HEM403006	PP694960	CNCHF580-12	Diplocolenus evansi	U.S.A.	403
CNC#HEM403599	PP694992	CNCHF1171-12	Diplocolenus evansi	Canada	403
CNC#HEM305694	OQ685764	AHCNC606-13	Errastunus ocellaris	U.S.A.	658
CNC#HEM403281	OQ685767	CNCHF854-12	Errastunus sobrinus	Canada	407
CNC612104	PP645850		Flexamia abbreviata	U.S.A.	658
CNC#HEM403015	PP694988	CNCHF589-12	Flexamia albida	U.S.A.	403
CNC#HEM403019	PP694925	CNCHF593-12	Flexamia arenicola	U.S.A.	403
CNC#HEM403017	PP694977	CNCHF591-12	Flexamia areolata	U.S.A.	403
CNC#HEM403021	PP694937	CNCHF595-12	Flexamia arizonensis	U.S.A.	403
CNC#HEM403024	KR034571	CNCHF598-12	Flexamia atlantica	U.S.A.	658
CNC#HEM403026	PP694958	CNCHF600-12	Flexamia bandarita	U.S.A.	403
CNC#HEM403028	PP694998	CNCHF602-12	Flexamia celata	U.S.A.	403
CNC#HEM403031	PP694957	CNCHF605-12	Flexamia clayi	U.S.A.	658
CNC#HEM403036	PP694945	CNCHF610-12	Flexamia curvata	U.S.A.	403
CNC612426	PP645851		Flexamia dakota	U.S.A.	658
CNC#HEM403040	PP694981	CNCHF614-12	Flexamia decora	Canada	403
CNC#HEM403045	PP694990	CNCHF619-12	Flexamia doeringae	U.S.A.	403
CNC#HEM403047	KR043138	CNCHF621-12	Flexamia flexulosa	U.S.A.	658
CNC#HEM403038	PP694926	CNCHF612-12	Flexamia graminea	U.S.A.	658
CNC#HEM403054	KR043910	CNCHF628-12	Flexamia grammica	U.S.A.	658
CNC#HEM403060	KR035295	CNCHF634-12	Flexamia inflata	Canada	658
CNC#HEM403077	PP694974	CNCHF651-12	Flexamia picta	U.S.A.	403
CNC#HEM403080	KR038779	CNCHF654-12	Flexamia prairiana	U.S.A.	620
CNC#HEM403088	PP694972	CNCHF662-12	Flexamia pyrops	U.S.A.	403
CNC#HEM403091	KR041660	CNCHF665-12	Flexamia reflexa	Canada	658
CNC#HEM403094	PP694987	CNCHF668-12	Flexamia sandersi	U.S.A.	407
CNC#HEM403098	KR031260	CNCHF672-12	Flexamia serrata	Canada	658
CNC#HEM403101	KR031244	CNCHF675-12	Flexamia stylata	U.S.A.	611
CNC#HEM403103	PP694930	CNCHF677-12	Flexamia youngi	U.S.A.	407
CNC#HEM403106	PP694991	CNCHF680-12	Flexamia zacate	U.S.A.	407
CNC#HEM403265	PP694936	CNCHF838-12	Giprus cartwrighti	U.S.A.	658
CNC#HEM403273	PP694947	CNCHF846-12	Giprus siskiyou	U.S.A.	407
CNC#HEM403541	PP694961	CNCHF1114-12	Giprus sp.	U.S.A.	658
CNC#HEM403132	PP694942	CNCHF706-12	Hebecephalus abies	U.S.A.	407
CNC#HEM403134	PP694986	CNCHF708-12	Hebecephalus adversus	U.S.A.	658
CNC#HEM403137	KR030585	CNCHF711-12	Hebecephalus algidus	Canada	633
CNC#HEM403145	KR033698	CNCHF719-12	Hebecephalus borealis	Canada	658
CNC#HEM403148	PP694941	CNCHF722-12	Hebecephalus caecus	U.S.A.	407
CNC#HEM403149	PP695000	CNCHF723-12	Hebecephalus callidus	U.S.A.	407
CNC#HEM403152	PP694970	CNCHF726-12	Hebecephalus chandleri	U.S.A.	407
CNC#HEM403154	PP694966	CNCHF728-12	Hebecephalus crassus	U.S.A.	407
CNC#HEM403160	PP694938	CNCHF734-12	Hebecephalus discessus	U.S.A.	621
CNC#HEM403162	PP694921	CNCHF736-12	Hebecephalus ferrumequinum	U.S.A.	407
CNC#HEM403173	KR037040	CNCHF746-12	Hebecephalus occidentalis	Canada	540
CNC#HEM403176	PP694939	CNCHF749-12	Hebecephalus picea	U.S.A.	407
CNC#HEM403179	KR037353	CNCHF752-12	Hebecephalus planaria	Canada	658
CNC#HEM403182	PP694931	CNCHF755-12	Hebecephalus pugnus	U.S.A.	407
CNC#HEM403185	PP694953	CNCHF758-12	Hebecephalus rostratus	Canada	407
CNC#HEM403189	KR033340	CNCHF762-12	Hebecephalus sagittatus	U.S.A.	540
CNC#HEM403193	PP694944	CNCHF766-12	Hebecephalus truncatus	Canada	407
CNC#HEM403198	PP694919	CNCHF771-12	Hebecephalus veretillum	U.S.A.	658
	KJ660327		Hengchunia truncata	China	658
CNC#HEM403295	PP694949	CNCHF868-12	Jassargus distinguendus	Canada	407
CNC#HEM403207	PP694969	CNCHF780-12	Laevicephalus acus	Canada	407
CNC#HEM403210	PP695006	CNCHF783-12	Laevicephalus aridus	U.S.A.	658
CNC#HEM403211	PP694946	CNCHF784-12	Laevicephalus canyonensis	U.S.A.	407
CNC#HEM403217	KR036354	CNCHF790-12	Laevicephalus exiguus	U.S.A.	658
CNC#HEM403224	PP695005	CNCHF797-12	Laevicephalus melsheimerii	U.S.A.	407
CNC#HEM403225	PP694973	CNCHF798-12	Laevicephalus minimus	U.S.A.	407
CNC#HEM403227	PP694997	CNCHF800-12	Laevicephalus monticola	U.S.A.	407
CNC#HEM403271	PP694982	CNCHF844-12	Laevicephalus navajo	U.S.A.	407
CNC#HEM403229	PP694967	CNCHF802-12	Laevicephalus obvius	U.S.A.	407
CNC#HEM403231	PP694943	CNCHF804-12	Laevicephalus omani	U.S.A.	407
CNC#HEM403233	PP694940	CNCHF806-12	Laevicephalus opalinus	U.S.A.	407
CNC#HEM403237	KR040262	CNCHF810-12	Laevicephalus peronatus	Canada	658
CNC#HEM403239	KR035783	CNCHF812-12	Laevicephalus poudris	U.S.A.	658
CNC#HEM403244	PP694996	CNCHF817-12	Laevicephalus saskatchewanensis	Canada	407
CNC#HEM403206	KR045049	CNCHF779-12	Laevicephalus sylvestris	U.S.A.	636
CNC#HEM403247	PP694932	CNCHF820-12	Laevicephalus unicoloratus	U.S.A.	497
CNC#HEM403256	PP694955	CNCHF829-12	Laevicephalus ustulatus	U.S.A.	407
CNC#HEM403260	PP694984	CNCHF833-12	Laevicephalus vannus	U.S.A.	407
CNC#HEM403291	KR041438	CNCHF864-12	Latalus mundus	U.S.A.	658
CNC#HEM403293	KR036729	CNCHF866-12	Latalus occidentalis	U.S.A.	658
CNC#HEM403310	PP694979	CNCHF883-12	Latalus personatus	U.S.A.	407
CNC#HEM403301	PP694968	CNCHF874-12	Latalus remotus	Canada	407
CNC#HEM403276	KR044920	CNCHF849-12	Latalus sayii	U.S.A.	630
CNC#HEM403323	KR041899	CNCHF896-12	Lebradea flavovirens	Canada	658
CNC#HEM403325	PP695003	CNCHF898-12	Lebradea flavovirens	U.S.A.	407
CNC#HEM403330	PP694995	CNCHF903-12	Lebradea helvina	U.S.A.	658
CNC#HEM403559	PP694950	CNCHF1132-12	Lemellus bimaculatus	U.S.A.	407
	OQ799553		Maiestas dorsalis		658
	KF227152	BIH144-08	Mayawa sp. BOLD:AAG9369	Australia	646
	KF227153	BIH312-08	Mayawa sp. ww03316	Australia	503
	MZ632382	HEMFI790-15	Metalimnus formosus	Finland	658
CNC#HEM403362	KR045123	CNCHF935-12	Mocuellus americanus	Canada	658
CNC#HEM403365	KR044054	CNCHF938-12	Mocuellus caprillus	Canada	658
CNC#HEM403374	KR036799	CNCHF947-12	Mocuellus larrimeri	U.S.A.	658
CNC#HEM403370	KR041983	CNCHF943-12	Mocuellus strictus	Canada	658
INHS_Homoptera_22290	PP645852		Mogangella straminea	Kyrgyzstan	418
	MT709312		Nicolaus bidentatus	India	627
CNC#HEM403390	PP694935	CNCHF963-12	Orocastus perpusillus	Canada	403
	MK450366		Paralaevicephalus gracilipenis		658
	MT709320		Paralaevicephalus primus	India	606
	MK862291		Paralimnellus cingulatus	India	636
	MZ631073	HEMFI789-15	Paralimnus phragmitis	Finland	658
CNC#HEM404882	KR037545	CNCHG283-12	Paramesus major	U.S.A.	658
CNC#HEM404884	PP694962	CNCHG285-12	Pasaremus concentricus	U.S.A.	403
CNC#HEM403530	PP694918	CNCHF1103-12	Peconus scriptanus	U.S.A.	426
CNC#HEM403403	PP694928	CNCHF976-12	Pinumius areatus	Russia	403
CNC#HEM403406	PP694963	CNCHF979-12	Pinumius sexmaculatus	U.S.A.	403
INHS_Homoptera_22908	PP645853		Praganus hofferi	Kyrgyzstan	418
CNC#HEM403434	KR036873	CNCHF1007-12	Psammotettix attenuens	U.S.A.	658
CNC#HEM403438	KR043152	CNCHF1011-12	Psammotettix beirnei	Canada	658
CNC#HEM403441	PP694993	CNCHF1014-12	Psammotettix cahuilla	U.S.A.	403
CNC#HEM403453	KR040427	CNCHF1026-12	Psammotettix dentatus	U.S.A.	658
CNC#HEM403455	PP694999	CNCHF1028-12	Psammotettix diadematus	Canada	658
CNC#HEM403378	PP694933	CNCHF951-12	Psammotettix knullae	U.S.A.	658
CNC#HEM403475	KR035570	CNCHF1048-12	Psammotettix lividellus	Canada	658
CNC#HEM403477	PP694964	CNCHF1050-12	Psammotettix nesiotus	Canada	658
CNC#HEM403482	PP694951	CNCHF1055-12	Psammotettix revae	U.S.A.	658
CNC#HEM403483	PP695002	CNCHF1056-12	Psammotettix totalus	U.S.A.	658
CNC#HEM403501	PP694920	CNCHF1074-12	Rosenus acutus	Canada	407
CNC#HEM403502	KR045252	CNCHF1075-12	Rosenus cruciatus	Canada	658
CNC#HEM403496	PP694948	CNCHF1069-12	Rosenus laciniatus	U.S.A.	407
	MT709317		Soractellus nigrominutus	India	627
	KF227323	BIH679-09	Soractellus sp. BOLD:AAG1995	Australia	646
CNC#HEM403561	PP694959	CNCHF1134-12	Sorhoanus caricis	U.S.A.	407
CNC#HEM403568	PP694965	CNCHF1141-12	Sorhoanus debilis	U.S.A.	403
CNC#HEM403570	PP694994	CNCHF1143-12	Sorhoanus fidus	U.S.A.	403
CNC#HEM403575	PP695004	CNCHF1148-12	Sorhoanus involutus	U.S.A.	403
CNC#HEM403583	PP694922	CNCHF1156-12	Sorhoanus orientalis	Canada	403
CNC#HEM403582	PP694971	CNCHF1155-12	Sorhoanus uhleri	U.S.A.	403
CNC#HEM403594	PP694927	CNCHF1166-12	Sorhoanus virilis	U.S.A.	403
CNC#HEM403598	KR043745	CNCHF1170-12	Sorhoanus xanthoneurus	Canada	650
	MN343800	SICOC164-18	Spartopyge miranda	USA	403
	KJ660330		Takagiella tezuyae	China	658
CNC#HEM403532	PP694934	CNCHF1105-12	Telusus blandus	U.S.A.	407
CNC#HEM403540	PP694923	CNCHF1113-12	Telusus sp.	U.S.A.	407
INHS_Homoptera_29425	PP645854		Triasargus ancoratus	Kyrgyzstan	418
	MN345674	SICOC166-18	Turrutus socialis	France	328
	NC_036131		Yanocephalus yanonis		658
